# Supplementary material for: Estimating weaning duration from incremental dentine δ15N and δ13C using a sequence-based LSTM neural network: A deep learning framework for bioarchaeological applications
Source: PLoS One. 2025 Dec 17;20(12):e0337619. doi: 10.1371/journal.pone.0337619 (PMC12711088; doi:10.1371/journal.pone.0337619)
Supplement: S1 Table — The table contains annotated sample IDs, raw isotopic measurements (δ15N and δ¹³C), age-at-increment assignments, chronological dating, and location information used to train the weaning estimation algorithm. (XLSX) [file pone.0337619.s002.xlsx]

## Sheet: merged_dataset_new
sample_id	Site	Min. Year (CE)	Max. Year (CE)	Latitude	Longitude	age_at_formation	d15N	d13C	tooth_type	Link	DOI	weaning estimate (WEAN no regression)
6	Shamanka II	-4966	-4796	51.7138	103.681	0.538698	16.14	-16.1	M1	https://onlinelibrary.wiley.com/doi/full/10.1002/oa.2708	10.1002/oa.2708	2.69349
6	Shamanka II	-4966	-4796	51.7138	103.681	1.61609	14.19	-15.8	M1	https://onlinelibrary.wiley.com/doi/full/10.1002/oa.2708	10.1002/oa.2708	2.69349
6	Shamanka II	-4966	-4796	51.7138	103.681	2.69349	13.77	-15.9	M1	https://onlinelibrary.wiley.com/doi/full/10.1002/oa.2708	10.1002/oa.2708	2.69349
6	Shamanka II	-4966	-4796	51.7138	103.681	3.718	14.32	-14.8	M1	https://onlinelibrary.wiley.com/doi/full/10.1002/oa.2708	10.1002/oa.2708	2.69349
6	Shamanka II	-4966	-4796	51.7138	103.681	4.58225	14.83	-14.9	M1	https://onlinelibrary.wiley.com/doi/full/10.1002/oa.2708	10.1002/oa.2708	2.69349
6	Shamanka II	-4966	-4796	51.7138	103.681	5.33912	14.49	-15.4	M1	https://onlinelibrary.wiley.com/doi/full/10.1002/oa.2708	10.1002/oa.2708	2.69349
6	Shamanka II	-4966	-4796	51.7138	103.681	6.096	15.08	-15.5	M1	https://onlinelibrary.wiley.com/doi/full/10.1002/oa.2708	10.1002/oa.2708	2.69349
6	Shamanka II	-4966	-4796	51.7138	103.681	6.85287	15.01	-16.1	M1	https://onlinelibrary.wiley.com/doi/full/10.1002/oa.2708	10.1002/oa.2708	2.69349
6	Shamanka II	-4966	-4796	51.7138	103.681	7.59143	15.25	-16.4	M1	https://onlinelibrary.wiley.com/doi/full/10.1002/oa.2708	10.1002/oa.2708	2.69349
6	Shamanka II	-4966	-4796	51.7138	103.681	8.30266	15.87	-17	M1	https://onlinelibrary.wiley.com/doi/full/10.1002/oa.2708	10.1002/oa.2708	2.69349
6	Shamanka II	-4966	-4796	51.7138	103.681	9.00487	15.45	-15.7	M1	https://onlinelibrary.wiley.com/doi/full/10.1002/oa.2708	10.1002/oa.2708	2.69349
6	Shamanka II	-4966	-4796	51.7138	103.681	9.70707	15.6	-16.2	M1	https://onlinelibrary.wiley.com/doi/full/10.1002/oa.2708	10.1002/oa.2708	2.69349
14	CA-CCO-548	-1302	-1302	37.9273	-121.787	8.7	5.7	-19.8	M1	https://onlinelibrary.wiley.com/doi/abs/10.1002/ajpa.22384	10.1002/ajpa.22384	4.3
14	CA-CCO-548	-1302	-1302	37.9273	-121.787	7.4	5.7	-19.8	M1	https://onlinelibrary.wiley.com/doi/abs/10.1002/ajpa.22384	10.1002/ajpa.22384	4.3
14	CA-CCO-548	-1302	-1302	37.9273	-121.787	6.4	6	-19.9	M1	https://onlinelibrary.wiley.com/doi/abs/10.1002/ajpa.22384	10.1002/ajpa.22384	4.3
14	CA-CCO-548	-1302	-1302	37.9273	-121.787	5.3	6.2	-19.3	M1	https://onlinelibrary.wiley.com/doi/abs/10.1002/ajpa.22384	10.1002/ajpa.22384	4.3
14	CA-CCO-548	-1302	-1302	37.9273	-121.787	4.3	6.4	-18.9	M1	https://onlinelibrary.wiley.com/doi/abs/10.1002/ajpa.22384	10.1002/ajpa.22384	4.3
14	CA-CCO-548	-1302	-1302	37.9273	-121.787	3.3	7.2	-19	M1	https://onlinelibrary.wiley.com/doi/abs/10.1002/ajpa.22384	10.1002/ajpa.22384	4.3
14	CA-CCO-548	-1302	-1302	37.9273	-121.787	2	7.6	-18.8	M1	https://onlinelibrary.wiley.com/doi/abs/10.1002/ajpa.22384	10.1002/ajpa.22384	4.3
14	CA-CCO-548	-1302	-1302	37.9273	-121.787	0.6	7.9	-18.9	M1	https://onlinelibrary.wiley.com/doi/abs/10.1002/ajpa.22384	10.1002/ajpa.22384	4.3
19	Jabuticabeira II	-700	1	-28.5705	-48.9777	0.9	20.8	-10.1	M1	https://www.sciencedirect.com/science/article/pii/S2352409X17306983	10.1016/j.jasrep.2018.04.025	1.9
19	Jabuticabeira II	-700	1	-28.5705	-48.9777	1.9	18.7	-10.3	M1	https://www.sciencedirect.com/science/article/pii/S2352409X17306983	10.1016/j.jasrep.2018.04.025	1.9
19	Jabuticabeira II	-700	1	-28.5705	-48.9777	4	17.8	-11.6	M1	https://www.sciencedirect.com/science/article/pii/S2352409X17306983	10.1016/j.jasrep.2018.04.025	1.9
19	Jabuticabeira II	-700	1	-28.5705	-48.9777	7.25	17.7	-11.9	M1	https://www.sciencedirect.com/science/article/pii/S2352409X17306983	10.1016/j.jasrep.2018.04.025	1.9
28	Jabuticabeira II	1	400	-28.5705	-48.9777	0.05	21.1	-10.4	dM2	https://www.sciencedirect.com/science/article/pii/S2352409X17306983	10.1016/j.jasrep.2018.04.025	0.65
28	Jabuticabeira II	1	400	-28.5705	-48.9777	0.65	18.8	-10.4	dM2	https://www.sciencedirect.com/science/article/pii/S2352409X17306983	10.1016/j.jasrep.2018.04.025	0.65
28	Jabuticabeira II	1	400	-28.5705	-48.9777	1.75	17.7	-13.7	dM2	https://www.sciencedirect.com/science/article/pii/S2352409X17306983	10.1016/j.jasrep.2018.04.025	0.65
38	CA-CCO-548	-1886	-1886	37.9273	-121.787	8.5	12.1	-21.5	M1	https://onlinelibrary.wiley.com/doi/abs/10.1002/ajpa.22384	10.1002/ajpa.22384	3
38	CA-CCO-548	-1886	-1886	37.9273	-121.787	6.9	12.8	-22.1	M1	https://onlinelibrary.wiley.com/doi/abs/10.1002/ajpa.22384	10.1002/ajpa.22384	3
38	CA-CCO-548	-1886	-1886	37.9273	-121.787	5.9	11.8	-22	M1	https://onlinelibrary.wiley.com/doi/abs/10.1002/ajpa.22384	10.1002/ajpa.22384	3
38	CA-CCO-548	-1886	-1886	37.9273	-121.787	4.6	10.9	-21.8	M1	https://onlinelibrary.wiley.com/doi/abs/10.1002/ajpa.22384	10.1002/ajpa.22384	3
38	CA-CCO-548	-1886	-1886	37.9273	-121.787	3	10.3	-21.8	M1	https://onlinelibrary.wiley.com/doi/abs/10.1002/ajpa.22384	10.1002/ajpa.22384	3
38	CA-CCO-548	-1886	-1886	37.9273	-121.787	2.3	10.5	-21.5	M1	https://onlinelibrary.wiley.com/doi/abs/10.1002/ajpa.22384	10.1002/ajpa.22384	3
38	CA-CCO-548	-1886	-1886	37.9273	-121.787	1.8	11.2	-21.4	M1	https://onlinelibrary.wiley.com/doi/abs/10.1002/ajpa.22384	10.1002/ajpa.22384	3
42.2	Shamanka II	-5582	-5511	51.7138	103.681	0.404573	16.96	-17.2	M1	https://onlinelibrary.wiley.com/doi/full/10.1002/oa.2708	10.1002/oa.2708	1.21372
42.2	Shamanka II	-5582	-5511	51.7138	103.681	1.21372	15.73	-17.1	M1	https://onlinelibrary.wiley.com/doi/full/10.1002/oa.2708	10.1002/oa.2708	1.21372
42.2	Shamanka II	-5582	-5511	51.7138	103.681	2.02287	15.93	-16.9	M1	https://onlinelibrary.wiley.com/doi/full/10.1002/oa.2708	10.1002/oa.2708	1.21372
42.2	Shamanka II	-5582	-5511	51.7138	103.681	2.83201	16.05	-16.6	M1	https://onlinelibrary.wiley.com/doi/full/10.1002/oa.2708	10.1002/oa.2708	1.21372
42.2	Shamanka II	-5582	-5511	51.7138	103.681	3.64116	16.41	-16.5	M1	https://onlinelibrary.wiley.com/doi/full/10.1002/oa.2708	10.1002/oa.2708	1.21372
42.2	Shamanka II	-5582	-5511	51.7138	103.681	4.32995	16.23	-17.2	M1	https://onlinelibrary.wiley.com/doi/full/10.1002/oa.2708	10.1002/oa.2708	1.21372
42.2	Shamanka II	-5582	-5511	51.7138	103.681	4.89838	15.93	-17.1	M1	https://onlinelibrary.wiley.com/doi/full/10.1002/oa.2708	10.1002/oa.2708	1.21372
42.2	Shamanka II	-5582	-5511	51.7138	103.681	5.4668	16.15	-17.2	M1	https://onlinelibrary.wiley.com/doi/full/10.1002/oa.2708	10.1002/oa.2708	1.21372
42.2	Shamanka II	-5582	-5511	51.7138	103.681	6.03523	16.41	-17.3	M1	https://onlinelibrary.wiley.com/doi/full/10.1002/oa.2708	10.1002/oa.2708	1.21372
42.2	Shamanka II	-5582	-5511	51.7138	103.681	6.60366	16.44	-17.9	M1	https://onlinelibrary.wiley.com/doi/full/10.1002/oa.2708	10.1002/oa.2708	1.21372
42.2	Shamanka II	-5582	-5511	51.7138	103.681	7.15156	16.28	-18.1	M1	https://onlinelibrary.wiley.com/doi/full/10.1002/oa.2708	10.1002/oa.2708	1.21372
42.2	Shamanka II	-5582	-5511	51.7138	103.681	7.67893	16.05	-18.2	M1	https://onlinelibrary.wiley.com/doi/full/10.1002/oa.2708	10.1002/oa.2708	1.21372
42.2	Shamanka II	-5582	-5511	51.7138	103.681	8.2063	15.88	-17.8	M1	https://onlinelibrary.wiley.com/doi/full/10.1002/oa.2708	10.1002/oa.2708	1.21372
42.2	Shamanka II	-5582	-5511	51.7138	103.681	8.73367	16.58	-17.4	M1	https://onlinelibrary.wiley.com/doi/full/10.1002/oa.2708	10.1002/oa.2708	1.21372
42.2	Shamanka II	-5582	-5511	51.7138	103.681	9.26104	17.04	-16.7	M1	https://onlinelibrary.wiley.com/doi/full/10.1002/oa.2708	10.1002/oa.2708	1.21372
49.1	Shamanka II	-4966	-4796	51.7138	103.681	0.45703	18.15	-17	M1	https://onlinelibrary.wiley.com/doi/full/10.1002/oa.2708	10.1002/oa.2708	4.0684
49.1	Shamanka II	-4966	-4796	51.7138	103.681	1.37109	15.7	-16.7	M1	https://onlinelibrary.wiley.com/doi/full/10.1002/oa.2708	10.1002/oa.2708	4.0684
49.1	Shamanka II	-4966	-4796	51.7138	103.681	2.28515	15.2	-16.7	M1	https://onlinelibrary.wiley.com/doi/full/10.1002/oa.2708	10.1002/oa.2708	4.0684
49.1	Shamanka II	-4966	-4796	51.7138	103.681	3.19921	14.67	-16.5	M1	https://onlinelibrary.wiley.com/doi/full/10.1002/oa.2708	10.1002/oa.2708	4.0684
49.1	Shamanka II	-4966	-4796	51.7138	103.681	4.0684	12.75	-16.7	M1	https://onlinelibrary.wiley.com/doi/full/10.1002/oa.2708	10.1002/oa.2708	4.0684
49.1	Shamanka II	-4966	-4796	51.7138	103.681	4.80163	12.88	-16.8	M1	https://onlinelibrary.wiley.com/doi/full/10.1002/oa.2708	10.1002/oa.2708	4.0684
49.1	Shamanka II	-4966	-4796	51.7138	103.681	5.44375	13.63	-16.7	M1	https://onlinelibrary.wiley.com/doi/full/10.1002/oa.2708	10.1002/oa.2708	4.0684
49.1	Shamanka II	-4966	-4796	51.7138	103.681	6.08588	13.83	-16.7	M1	https://onlinelibrary.wiley.com/doi/full/10.1002/oa.2708	10.1002/oa.2708	4.0684
49.1	Shamanka II	-4966	-4796	51.7138	103.681	6.72801	14.06	-16.8	M1	https://onlinelibrary.wiley.com/doi/full/10.1002/oa.2708	10.1002/oa.2708	4.0684
49.1	Shamanka II	-4966	-4796	51.7138	103.681	7.3546	13.88	-16.6	M1	https://onlinelibrary.wiley.com/doi/full/10.1002/oa.2708	10.1002/oa.2708	4.0684
49.1	Shamanka II	-4966	-4796	51.7138	103.681	7.95801	13.59	-16.6	M1	https://onlinelibrary.wiley.com/doi/full/10.1002/oa.2708	10.1002/oa.2708	4.0684
49.1	Shamanka II	-4966	-4796	51.7138	103.681	8.55376	14.21	-16.5	M1	https://onlinelibrary.wiley.com/doi/full/10.1002/oa.2708	10.1002/oa.2708	4.0684
49.1	Shamanka II	-4966	-4796	51.7138	103.681	9.14951	14.67	-16.7	M1	https://onlinelibrary.wiley.com/doi/full/10.1002/oa.2708	10.1002/oa.2708	4.0684
49.1	Shamanka II	-4966	-4796	51.7138	103.681	9.74526	14.27	-16.4	M1	https://onlinelibrary.wiley.com/doi/full/10.1002/oa.2708	10.1002/oa.2708	4.0684
51	Shamanka II	-5582	-5511	51.7138	103.681	0.533201	16.85	-16.2	M1	https://onlinelibrary.wiley.com/doi/full/10.1002/oa.2708	10.1002/oa.2708	3.73241
51	Shamanka II	-5582	-5511	51.7138	103.681	1.5996	15.81	-16.1	M1	https://onlinelibrary.wiley.com/doi/full/10.1002/oa.2708	10.1002/oa.2708	3.73241
51	Shamanka II	-5582	-5511	51.7138	103.681	2.66601	15.43	-16.2	M1	https://onlinelibrary.wiley.com/doi/full/10.1002/oa.2708	10.1002/oa.2708	3.73241
51	Shamanka II	-5582	-5511	51.7138	103.681	3.73241	14.75	-16.5	M1	https://onlinelibrary.wiley.com/doi/full/10.1002/oa.2708	10.1002/oa.2708	3.73241
51	Shamanka II	-5582	-5511	51.7138	103.681	4.64019	15.09	-16	M1	https://onlinelibrary.wiley.com/doi/full/10.1002/oa.2708	10.1002/oa.2708	3.73241
51	Shamanka II	-5582	-5511	51.7138	103.681	5.38934	15.38	-15.6	M1	https://onlinelibrary.wiley.com/doi/full/10.1002/oa.2708	10.1002/oa.2708	3.73241
51	Shamanka II	-5582	-5511	51.7138	103.681	6.13849	15.48	-15.8	M1	https://onlinelibrary.wiley.com/doi/full/10.1002/oa.2708	10.1002/oa.2708	3.73241
51	Shamanka II	-5582	-5511	51.7138	103.681	6.88764	15.29	-16	M1	https://onlinelibrary.wiley.com/doi/full/10.1002/oa.2708	10.1002/oa.2708	3.73241
51	Shamanka II	-5582	-5511	51.7138	103.681	7.60973	15.17	-16.3	M1	https://onlinelibrary.wiley.com/doi/full/10.1002/oa.2708	10.1002/oa.2708	3.73241
51	Shamanka II	-5582	-5511	51.7138	103.681	8.30478	15.34	-16.3	M1	https://onlinelibrary.wiley.com/doi/full/10.1002/oa.2708	10.1002/oa.2708	3.73241
51	Shamanka II	-5582	-5511	51.7138	103.681	8.99982	15.11	-16.7	M1	https://onlinelibrary.wiley.com/doi/full/10.1002/oa.2708	10.1002/oa.2708	3.73241
51	Shamanka II	-5582	-5511	51.7138	103.681	9.69486	14.9	-17	M1	https://onlinelibrary.wiley.com/doi/full/10.1002/oa.2708	10.1002/oa.2708	3.73241
52	Shamanka II	-5582	-5511	51.7138	103.681	0.45703	17.49	-14.7	M1	https://onlinelibrary.wiley.com/doi/full/10.1002/oa.2708	10.1002/oa.2708	2.28515
52	Shamanka II	-5582	-5511	51.7138	103.681	1.37109	15.73	-15.1	M1	https://onlinelibrary.wiley.com/doi/full/10.1002/oa.2708	10.1002/oa.2708	2.28515
52	Shamanka II	-5582	-5511	51.7138	103.681	2.28515	14.77	-15.5	M1	https://onlinelibrary.wiley.com/doi/full/10.1002/oa.2708	10.1002/oa.2708	2.28515
52	Shamanka II	-5582	-5511	51.7138	103.681	3.19921	14.62	-15.4	M1	https://onlinelibrary.wiley.com/doi/full/10.1002/oa.2708	10.1002/oa.2708	2.28515
52	Shamanka II	-5582	-5511	51.7138	103.681	4.0684	15.08	-15.4	M1	https://onlinelibrary.wiley.com/doi/full/10.1002/oa.2708	10.1002/oa.2708	2.28515
52	Shamanka II	-5582	-5511	51.7138	103.681	4.80163	15.22	-15.4	M1	https://onlinelibrary.wiley.com/doi/full/10.1002/oa.2708	10.1002/oa.2708	2.28515
52	Shamanka II	-5582	-5511	51.7138	103.681	5.44375	15.56	-15.5	M1	https://onlinelibrary.wiley.com/doi/full/10.1002/oa.2708	10.1002/oa.2708	2.28515
52	Shamanka II	-5582	-5511	51.7138	103.681	6.08588	15.99	-15.5	M1	https://onlinelibrary.wiley.com/doi/full/10.1002/oa.2708	10.1002/oa.2708	2.28515
52	Shamanka II	-5582	-5511	51.7138	103.681	6.72801	16.41	-15.5	M1	https://onlinelibrary.wiley.com/doi/full/10.1002/oa.2708	10.1002/oa.2708	2.28515
52	Shamanka II	-5582	-5511	51.7138	103.681	7.3546	17.26	-15.8	M1	https://onlinelibrary.wiley.com/doi/full/10.1002/oa.2708	10.1002/oa.2708	2.28515
52	Shamanka II	-5582	-5511	51.7138	103.681	7.95801	17.24	-15.9	M1	https://onlinelibrary.wiley.com/doi/full/10.1002/oa.2708	10.1002/oa.2708	2.28515
52	Shamanka II	-5582	-5511	51.7138	103.681	8.55376	17.08	-16.4	M1	https://onlinelibrary.wiley.com/doi/full/10.1002/oa.2708	10.1002/oa.2708	2.28515
52	Shamanka II	-5582	-5511	51.7138	103.681	9.14951	16.89	-16.1	M1	https://onlinelibrary.wiley.com/doi/full/10.1002/oa.2708	10.1002/oa.2708	2.28515
52	Shamanka II	-5582	-5511	51.7138	103.681	9.74526	15.28	-15.8	M1	https://onlinelibrary.wiley.com/doi/full/10.1002/oa.2708	10.1002/oa.2708	2.28515
53.1	Shamanka II	-5582	-5511	51.7138	103.681	0.533201	19.43	-16.4	M1	https://onlinelibrary.wiley.com/doi/full/10.1002/oa.2708	10.1002/oa.2708	3.73241
53.1	Shamanka II	-5582	-5511	51.7138	103.681	1.5996	17.86	-16.2	M1	https://onlinelibrary.wiley.com/doi/full/10.1002/oa.2708	10.1002/oa.2708	3.73241
53.1	Shamanka II	-5582	-5511	51.7138	103.681	2.66601	15.96	-16.4	M1	https://onlinelibrary.wiley.com/doi/full/10.1002/oa.2708	10.1002/oa.2708	3.73241
53.1	Shamanka II	-5582	-5511	51.7138	103.681	3.73241	15.45	-16.2	M1	https://onlinelibrary.wiley.com/doi/full/10.1002/oa.2708	10.1002/oa.2708	3.73241
53.1	Shamanka II	-5582	-5511	51.7138	103.681	4.64019	15.63	-16.2	M1	https://onlinelibrary.wiley.com/doi/full/10.1002/oa.2708	10.1002/oa.2708	3.73241
53.1	Shamanka II	-5582	-5511	51.7138	103.681	5.38934	15.82	-15.8	M1	https://onlinelibrary.wiley.com/doi/full/10.1002/oa.2708	10.1002/oa.2708	3.73241
53.1	Shamanka II	-5582	-5511	51.7138	103.681	6.13849	15.79	-15.6	M1	https://onlinelibrary.wiley.com/doi/full/10.1002/oa.2708	10.1002/oa.2708	3.73241
53.1	Shamanka II	-5582	-5511	51.7138	103.681	6.88764	16.03	-15.5	M1	https://onlinelibrary.wiley.com/doi/full/10.1002/oa.2708	10.1002/oa.2708	3.73241
53.1	Shamanka II	-5582	-5511	51.7138	103.681	7.60973	16.21	-15.5	M1	https://onlinelibrary.wiley.com/doi/full/10.1002/oa.2708	10.1002/oa.2708	3.73241
53.1	Shamanka II	-5582	-5511	51.7138	103.681	8.30478	16.39	-15.5	M1	https://onlinelibrary.wiley.com/doi/full/10.1002/oa.2708	10.1002/oa.2708	3.73241
53.1	Shamanka II	-5582	-5511	51.7138	103.681	8.99982	16.47	-15.8	M1	https://onlinelibrary.wiley.com/doi/full/10.1002/oa.2708	10.1002/oa.2708	3.73241
53.1	Shamanka II	-5582	-5511	51.7138	103.681	9.69486	15.93	-15.8	M1	https://onlinelibrary.wiley.com/doi/full/10.1002/oa.2708	10.1002/oa.2708	3.73241
55.1	Shamanka II	-5582	-5511	51.7138	103.681	0.587671	17.01	-16.2	M1	https://onlinelibrary.wiley.com/doi/full/10.1002/oa.2708	10.1002/oa.2708	1.76301
55.1	Shamanka II	-5582	-5511	51.7138	103.681	1.76301	14.48	-16.3	M1	https://onlinelibrary.wiley.com/doi/full/10.1002/oa.2708	10.1002/oa.2708	1.76301
55.1	Shamanka II	-5582	-5511	51.7138	103.681	2.93835	14.95	-16.8	M1	https://onlinelibrary.wiley.com/doi/full/10.1002/oa.2708	10.1002/oa.2708	1.76301
55.1	Shamanka II	-5582	-5511	51.7138	103.681	4.06125	15.05	-17.2	M1	https://onlinelibrary.wiley.com/doi/full/10.1002/oa.2708	10.1002/oa.2708	1.76301
55.1	Shamanka II	-5582	-5511	51.7138	103.681	5.00931	14.35	-16.7	M1	https://onlinelibrary.wiley.com/doi/full/10.1002/oa.2708	10.1002/oa.2708	1.76301
55.1	Shamanka II	-5582	-5511	51.7138	103.681	5.83499	14.24	-16.9	M1	https://onlinelibrary.wiley.com/doi/full/10.1002/oa.2708	10.1002/oa.2708	1.76301
55.1	Shamanka II	-5582	-5511	51.7138	103.681	6.66067	14.62	-16.7	M1	https://onlinelibrary.wiley.com/doi/full/10.1002/oa.2708	10.1002/oa.2708	1.76301
55.1	Shamanka II	-5582	-5511	51.7138	103.681	7.46548	14.4	-17	M1	https://onlinelibrary.wiley.com/doi/full/10.1002/oa.2708	10.1002/oa.2708	1.76301
55.1	Shamanka II	-5582	-5511	51.7138	103.681	8.24047	14.35	-17.2	M1	https://onlinelibrary.wiley.com/doi/full/10.1002/oa.2708	10.1002/oa.2708	1.76301
59	CA-CCO-548	-1185	-1185	37.9273	-121.787	8.9	8.7	-19.93	M1	https://onlinelibrary.wiley.com/doi/abs/10.1002/ajpa.22384	10.1002/ajpa.22384	4.4
59	CA-CCO-548	-1185	-1185	37.9273	-121.787	7.8	8.5	-19.75	M1	https://onlinelibrary.wiley.com/doi/abs/10.1002/ajpa.22384	10.1002/ajpa.22384	4.4
59	CA-CCO-548	-1185	-1185	37.9273	-121.787	6.7	8	-20.2	M1	https://onlinelibrary.wiley.com/doi/abs/10.1002/ajpa.22384	10.1002/ajpa.22384	4.4
59	CA-CCO-548	-1185	-1185	37.9273	-121.787	5.6	8.4	-20.2	M1	https://onlinelibrary.wiley.com/doi/abs/10.1002/ajpa.22384	10.1002/ajpa.22384	4.4
59	CA-CCO-548	-1185	-1185	37.9273	-121.787	4.4	9.1	-20.09	M1	https://onlinelibrary.wiley.com/doi/abs/10.1002/ajpa.22384	10.1002/ajpa.22384	4.4
59	CA-CCO-548	-1185	-1185	37.9273	-121.787	3.6	10.2	-20.14	M1	https://onlinelibrary.wiley.com/doi/abs/10.1002/ajpa.22384	10.1002/ajpa.22384	4.4
59	CA-CCO-548	-1185	-1185	37.9273	-121.787	3	11.1	-20.23	M1	https://onlinelibrary.wiley.com/doi/abs/10.1002/ajpa.22384	10.1002/ajpa.22384	4.4
59	CA-CCO-548	-1185	-1185	37.9273	-121.787	2.5	13	-20.24	M1	https://onlinelibrary.wiley.com/doi/abs/10.1002/ajpa.22384	10.1002/ajpa.22384	4.4
59	CA-CCO-548	-1185	-1185	37.9273	-121.787	1.9	13.7	-20.15	M1	https://onlinelibrary.wiley.com/doi/abs/10.1002/ajpa.22384	10.1002/ajpa.22384	4.4
59	CA-CCO-548	-1185	-1185	37.9273	-121.787	1.3	14	-19.8	M1	https://onlinelibrary.wiley.com/doi/abs/10.1002/ajpa.22384	10.1002/ajpa.22384	4.4
61.1	Shamanka II	-5582	-5511	51.7138	103.681	0.466816	17.66	-15.6	M1	https://onlinelibrary.wiley.com/doi/full/10.1002/oa.2708	10.1002/oa.2708	2.33408
61.1	Shamanka II	-5582	-5511	51.7138	103.681	1.40045	16.37	-15.4	M1	https://onlinelibrary.wiley.com/doi/full/10.1002/oa.2708	10.1002/oa.2708	2.33408
61.1	Shamanka II	-5582	-5511	51.7138	103.681	2.33408	15.99	-15.3	M1	https://onlinelibrary.wiley.com/doi/full/10.1002/oa.2708	10.1002/oa.2708	2.33408
61.1	Shamanka II	-5582	-5511	51.7138	103.681	3.26771	16.01	-15.2	M1	https://onlinelibrary.wiley.com/doi/full/10.1002/oa.2708	10.1002/oa.2708	2.33408
61.1	Shamanka II	-5582	-5511	51.7138	103.681	4.10829	15.8	-15.2	M1	https://onlinelibrary.wiley.com/doi/full/10.1002/oa.2708	10.1002/oa.2708	2.33408
61.1	Shamanka II	-5582	-5511	51.7138	103.681	4.81	15.38	-15.2	M1	https://onlinelibrary.wiley.com/doi/full/10.1002/oa.2708	10.1002/oa.2708	2.33408
61.1	Shamanka II	-5582	-5511	51.7138	103.681	5.46588	15.59	-15.2	M1	https://onlinelibrary.wiley.com/doi/full/10.1002/oa.2708	10.1002/oa.2708	2.33408
61.1	Shamanka II	-5582	-5511	51.7138	103.681	6.12176	15.97	-15.2	M1	https://onlinelibrary.wiley.com/doi/full/10.1002/oa.2708	10.1002/oa.2708	2.33408
61.1	Shamanka II	-5582	-5511	51.7138	103.681	6.76982	15.73	-15.4	M1	https://onlinelibrary.wiley.com/doi/full/10.1002/oa.2708	10.1002/oa.2708	2.33408
61.1	Shamanka II	-5582	-5511	51.7138	103.681	7.39419	15.43	-15.7	M1	https://onlinelibrary.wiley.com/doi/full/10.1002/oa.2708	10.1002/oa.2708	2.33408
61.1	Shamanka II	-5582	-5511	51.7138	103.681	8.0027	14.99	-15.6	M1	https://onlinelibrary.wiley.com/doi/full/10.1002/oa.2708	10.1002/oa.2708	2.33408
61.1	Shamanka II	-5582	-5511	51.7138	103.681	8.6112	14.44	-15.6	M1	https://onlinelibrary.wiley.com/doi/full/10.1002/oa.2708	10.1002/oa.2708	2.33408
61.1	Shamanka II	-5582	-5511	51.7138	103.681	9.21971	15.35	-15.4	M1	https://onlinelibrary.wiley.com/doi/full/10.1002/oa.2708	10.1002/oa.2708	2.33408
63.1	Shamanka II	-5582	-5511	51.7138	103.681	0.45703	16.59	-16.6	M1	https://onlinelibrary.wiley.com/doi/full/10.1002/oa.2708	10.1002/oa.2708	2.28515
63.1	Shamanka II	-5582	-5511	51.7138	103.681	1.37109	15.51	-17.2	M1	https://onlinelibrary.wiley.com/doi/full/10.1002/oa.2708	10.1002/oa.2708	2.28515
63.1	Shamanka II	-5582	-5511	51.7138	103.681	2.28515	14.31	-17.3	M1	https://onlinelibrary.wiley.com/doi/full/10.1002/oa.2708	10.1002/oa.2708	2.28515
63.1	Shamanka II	-5582	-5511	51.7138	103.681	3.19921	14.94	-16.9	M1	https://onlinelibrary.wiley.com/doi/full/10.1002/oa.2708	10.1002/oa.2708	2.28515
63.1	Shamanka II	-5582	-5511	51.7138	103.681	4.0684	15.7	-16.5	M1	https://onlinelibrary.wiley.com/doi/full/10.1002/oa.2708	10.1002/oa.2708	2.28515
63.1	Shamanka II	-5582	-5511	51.7138	103.681	4.80163	15.72	-16.7	M1	https://onlinelibrary.wiley.com/doi/full/10.1002/oa.2708	10.1002/oa.2708	2.28515
63.1	Shamanka II	-5582	-5511	51.7138	103.681	5.44375	15.82	-17.1	M1	https://onlinelibrary.wiley.com/doi/full/10.1002/oa.2708	10.1002/oa.2708	2.28515
63.1	Shamanka II	-5582	-5511	51.7138	103.681	6.08588	15.85	-17.3	M1	https://onlinelibrary.wiley.com/doi/full/10.1002/oa.2708	10.1002/oa.2708	2.28515
63.1	Shamanka II	-5582	-5511	51.7138	103.681	6.70482	16.07	-17	M1	https://onlinelibrary.wiley.com/doi/full/10.1002/oa.2708	10.1002/oa.2708	2.28515
63.1	Shamanka II	-5582	-5511	51.7138	103.681	7.30822	16.09	-16.1	M1	https://onlinelibrary.wiley.com/doi/full/10.1002/oa.2708	10.1002/oa.2708	2.28515
63.1	Shamanka II	-5582	-5511	51.7138	103.681	7.91163	16.14	-15.8	M1	https://onlinelibrary.wiley.com/doi/full/10.1002/oa.2708	10.1002/oa.2708	2.28515
63.1	Shamanka II	-5582	-5511	51.7138	103.681	8.50738	16.08	-14.6	M1	https://onlinelibrary.wiley.com/doi/full/10.1002/oa.2708	10.1002/oa.2708	2.28515
63.1	Shamanka II	-5582	-5511	51.7138	103.681	9.10313	15.57	-15.2	M1	https://onlinelibrary.wiley.com/doi/full/10.1002/oa.2708	10.1002/oa.2708	2.28515
63.1	Shamanka II	-5582	-5511	51.7138	103.681	9.69888	14.76	-15.9	M1	https://onlinelibrary.wiley.com/doi/full/10.1002/oa.2708	10.1002/oa.2708	2.28515
64.1	Shamanka II	-4966	-4796	51.7138	103.681	0.954412	15.7	-16.7	M1	https://onlinelibrary.wiley.com/doi/full/10.1002/oa.2708	10.1002/oa.2708	2.77206
64.1	Shamanka II	-4966	-4796	51.7138	103.681	1.86324	14.51	-16.8	M1	https://onlinelibrary.wiley.com/doi/full/10.1002/oa.2708	10.1002/oa.2708	2.77206
64.1	Shamanka II	-4966	-4796	51.7138	103.681	2.77206	14.43	-17.2	M1	https://onlinelibrary.wiley.com/doi/full/10.1002/oa.2708	10.1002/oa.2708	2.77206
64.1	Shamanka II	-4966	-4796	51.7138	103.681	3.68089	14.68	-17.2	M1	https://onlinelibrary.wiley.com/doi/full/10.1002/oa.2708	10.1002/oa.2708	2.77206
64.1	Shamanka II	-4966	-4796	51.7138	103.681	4.49913	15.37	-16.9	M1	https://onlinelibrary.wiley.com/doi/full/10.1002/oa.2708	10.1002/oa.2708	2.77206
64.1	Shamanka II	-4966	-4796	51.7138	103.681	5.1822	15.83	-16.5	M1	https://onlinelibrary.wiley.com/doi/full/10.1002/oa.2708	10.1002/oa.2708	2.77206
64.1	Shamanka II	-4966	-4796	51.7138	103.681	5.82065	16.19	-16.3	M1	https://onlinelibrary.wiley.com/doi/full/10.1002/oa.2708	10.1002/oa.2708	2.77206
64.1	Shamanka II	-4966	-4796	51.7138	103.681	6.4591	16.49	-16.6	M1	https://onlinelibrary.wiley.com/doi/full/10.1002/oa.2708	10.1002/oa.2708	2.77206
64.1	Shamanka II	-4966	-4796	51.7138	103.681	7.08994	16.85	-16.7	M1	https://onlinelibrary.wiley.com/doi/full/10.1002/oa.2708	10.1002/oa.2708	2.77206
64.1	Shamanka II	-4966	-4796	51.7138	103.681	7.69773	16.64	-16	M1	https://onlinelibrary.wiley.com/doi/full/10.1002/oa.2708	10.1002/oa.2708	2.77206
64.1	Shamanka II	-4966	-4796	51.7138	103.681	8.29007	16.3	-15	M1	https://onlinelibrary.wiley.com/doi/full/10.1002/oa.2708	10.1002/oa.2708	2.77206
64.1	Shamanka II	-4966	-4796	51.7138	103.681	8.8824	16.8	-14.9	M1	https://onlinelibrary.wiley.com/doi/full/10.1002/oa.2708	10.1002/oa.2708	2.77206
64.1	Shamanka II	-4966	-4796	51.7138	103.681	9.47474	17.04	-15.4	M1	https://onlinelibrary.wiley.com/doi/full/10.1002/oa.2708	10.1002/oa.2708	2.77206
65	Shamanka II	-5582	-5511	51.7138	103.681	2.35043	14.68	-16.6	M1	https://onlinelibrary.wiley.com/doi/full/10.1002/oa.2708	10.1002/oa.2708	5.68166
65	Shamanka II	-5582	-5511	51.7138	103.681	3.05129	15.15	-15.5	M1	https://onlinelibrary.wiley.com/doi/full/10.1002/oa.2708	10.1002/oa.2708	5.68166
65	Shamanka II	-5582	-5511	51.7138	103.681	3.75214	15.42	-15	M1	https://onlinelibrary.wiley.com/doi/full/10.1002/oa.2708	10.1002/oa.2708	5.68166
65	Shamanka II	-5582	-5511	51.7138	103.681	4.453	15.07	-15.3	M1	https://onlinelibrary.wiley.com/doi/full/10.1002/oa.2708	10.1002/oa.2708	5.68166
65	Shamanka II	-5582	-5511	51.7138	103.681	5.11946	14.29	-16	M1	https://onlinelibrary.wiley.com/doi/full/10.1002/oa.2708	10.1002/oa.2708	5.68166
65	Shamanka II	-5582	-5511	51.7138	103.681	5.68166	12.85	-16.6	M1	https://onlinelibrary.wiley.com/doi/full/10.1002/oa.2708	10.1002/oa.2708	5.68166
65	Shamanka II	-5582	-5511	51.7138	103.681	6.17401	12.86	-16.6	M1	https://onlinelibrary.wiley.com/doi/full/10.1002/oa.2708	10.1002/oa.2708	5.68166
65	Shamanka II	-5582	-5511	51.7138	103.681	6.66637	13.27	-16.8	M1	https://onlinelibrary.wiley.com/doi/full/10.1002/oa.2708	10.1002/oa.2708	5.68166
65	Shamanka II	-5582	-5511	51.7138	103.681	7.14094	13.23	-17	M1	https://onlinelibrary.wiley.com/doi/full/10.1002/oa.2708	10.1002/oa.2708	5.68166
65	Shamanka II	-5582	-5511	51.7138	103.681	7.6036	13.23	-17.1	M1	https://onlinelibrary.wiley.com/doi/full/10.1002/oa.2708	10.1002/oa.2708	5.68166
65	Shamanka II	-5582	-5511	51.7138	103.681	8.06626	13.46	-17.1	M1	https://onlinelibrary.wiley.com/doi/full/10.1002/oa.2708	10.1002/oa.2708	5.68166
65	Shamanka II	-5582	-5511	51.7138	103.681	8.52305	13.79	-17.4	M1	https://onlinelibrary.wiley.com/doi/full/10.1002/oa.2708	10.1002/oa.2708	5.68166
65	Shamanka II	-5582	-5511	51.7138	103.681	8.97985	13.91	-17.8	M1	https://onlinelibrary.wiley.com/doi/full/10.1002/oa.2708	10.1002/oa.2708	5.68166
65	Shamanka II	-5582	-5511	51.7138	103.681	9.43664	13.87	-17.2	M1	https://onlinelibrary.wiley.com/doi/full/10.1002/oa.2708	10.1002/oa.2708	5.68166
66.1	Shamanka II	-5582	-5511	51.7138	103.681	0.400176	16.71	-17.3	M1	https://onlinelibrary.wiley.com/doi/full/10.1002/oa.2708	10.1002/oa.2708	2.00088
66.1	Shamanka II	-5582	-5511	51.7138	103.681	1.20053	13.77	-17.3	M1	https://onlinelibrary.wiley.com/doi/full/10.1002/oa.2708	10.1002/oa.2708	2.00088
66.1	Shamanka II	-5582	-5511	51.7138	103.681	2.00088	12.98	-18.3	M1	https://onlinelibrary.wiley.com/doi/full/10.1002/oa.2708	10.1002/oa.2708	2.00088
66.1	Shamanka II	-5582	-5511	51.7138	103.681	2.80123	13.57	-18.2	M1	https://onlinelibrary.wiley.com/doi/full/10.1002/oa.2708	10.1002/oa.2708	2.00088
66.1	Shamanka II	-5582	-5511	51.7138	103.681	3.60158	13.45	-17.8	M1	https://onlinelibrary.wiley.com/doi/full/10.1002/oa.2708	10.1002/oa.2708	2.00088
66.1	Shamanka II	-5582	-5511	51.7138	103.681	4.28288	13.99	-17.1	M1	https://onlinelibrary.wiley.com/doi/full/10.1002/oa.2708	10.1002/oa.2708	2.00088
66.1	Shamanka II	-5582	-5511	51.7138	103.681	4.84513	14.55	-17	M1	https://onlinelibrary.wiley.com/doi/full/10.1002/oa.2708	10.1002/oa.2708	2.00088
66.1	Shamanka II	-5582	-5511	51.7138	103.681	5.40738	15.02	-16.7	M1	https://onlinelibrary.wiley.com/doi/full/10.1002/oa.2708	10.1002/oa.2708	2.00088
66.1	Shamanka II	-5582	-5511	51.7138	103.681	5.96963	15.29	-16.6	M1	https://onlinelibrary.wiley.com/doi/full/10.1002/oa.2708	10.1002/oa.2708	2.00088
66.1	Shamanka II	-5582	-5511	51.7138	103.681	6.53188	15.29	-16.6	M1	https://onlinelibrary.wiley.com/doi/full/10.1002/oa.2708	10.1002/oa.2708	2.00088
66.1	Shamanka II	-5582	-5511	51.7138	103.681	7.07382	15.06	-16.8	M1	https://onlinelibrary.wiley.com/doi/full/10.1002/oa.2708	10.1002/oa.2708	2.00088
66.1	Shamanka II	-5582	-5511	51.7138	103.681	7.59546	15.25	-16.8	M1	https://onlinelibrary.wiley.com/doi/full/10.1002/oa.2708	10.1002/oa.2708	2.00088
66.1	Shamanka II	-5582	-5511	51.7138	103.681	8.1171	15.37	-17.3	M1	https://onlinelibrary.wiley.com/doi/full/10.1002/oa.2708	10.1002/oa.2708	2.00088
66.1	Shamanka II	-5582	-5511	51.7138	103.681	8.63874	15.41	-17.2	M1	https://onlinelibrary.wiley.com/doi/full/10.1002/oa.2708	10.1002/oa.2708	2.00088
66.1	Shamanka II	-5582	-5511	51.7138	103.681	9.16038	15.49	-16.6	M1	https://onlinelibrary.wiley.com/doi/full/10.1002/oa.2708	10.1002/oa.2708	2.00088
79	CA-CCO-548	-1900	-1100	37.9273	-121.787	8.9	10.2	-18.61	M1	https://onlinelibrary.wiley.com/doi/abs/10.1002/ajpa.22384	10.1002/ajpa.22384	4
79	CA-CCO-548	-1900	-1100	37.9273	-121.787	7.8	10	-19.11	M1	https://onlinelibrary.wiley.com/doi/abs/10.1002/ajpa.22384	10.1002/ajpa.22384	4
79	CA-CCO-548	-1900	-1100	37.9273	-121.787	6.7	9.1	-19.46	M1	https://onlinelibrary.wiley.com/doi/abs/10.1002/ajpa.22384	10.1002/ajpa.22384	4
79	CA-CCO-548	-1900	-1100	37.9273	-121.787	5.8	8.9	-19.56	M1	https://onlinelibrary.wiley.com/doi/abs/10.1002/ajpa.22384	10.1002/ajpa.22384	4
79	CA-CCO-548	-1900	-1100	37.9273	-121.787	5	9.2	-19.52	M1	https://onlinelibrary.wiley.com/doi/abs/10.1002/ajpa.22384	10.1002/ajpa.22384	4
79	CA-CCO-548	-1900	-1100	37.9273	-121.787	4	9.2	-19.37	M1	https://onlinelibrary.wiley.com/doi/abs/10.1002/ajpa.22384	10.1002/ajpa.22384	4
79	CA-CCO-548	-1900	-1100	37.9273	-121.787	3.2	9.9	-19.39	M1	https://onlinelibrary.wiley.com/doi/abs/10.1002/ajpa.22384	10.1002/ajpa.22384	4
79	CA-CCO-548	-1900	-1100	37.9273	-121.787	2.2	11	-19.42	M1	https://onlinelibrary.wiley.com/doi/abs/10.1002/ajpa.22384	10.1002/ajpa.22384	4
79	CA-CCO-548	-1900	-1100	37.9273	-121.787	0.8	11.9	-19.52	M1	https://onlinelibrary.wiley.com/doi/abs/10.1002/ajpa.22384	10.1002/ajpa.22384	4
85	Shamanka II	-5582	-5511	51.7138	103.681	0.351803	18.39	-16.9	M1	https://onlinelibrary.wiley.com/doi/full/10.1002/oa.2708	10.1002/oa.2708	4.96306
85	Shamanka II	-5582	-5511	51.7138	103.681	1.05541	17.17	-16.4	M1	https://onlinelibrary.wiley.com/doi/full/10.1002/oa.2708	10.1002/oa.2708	4.96306
85	Shamanka II	-5582	-5511	51.7138	103.681	1.75901	15.83	-16.2	M1	https://onlinelibrary.wiley.com/doi/full/10.1002/oa.2708	10.1002/oa.2708	4.96306
85	Shamanka II	-5582	-5511	51.7138	103.681	2.46262	15.3	-16.1	M1	https://onlinelibrary.wiley.com/doi/full/10.1002/oa.2708	10.1002/oa.2708	4.96306
85	Shamanka II	-5582	-5511	51.7138	103.681	3.16623	15.49	-15.5	M1	https://onlinelibrary.wiley.com/doi/full/10.1002/oa.2708	10.1002/oa.2708	4.96306
85	Shamanka II	-5582	-5511	51.7138	103.681	3.86983	15.31	-15.3	M1	https://onlinelibrary.wiley.com/doi/full/10.1002/oa.2708	10.1002/oa.2708	4.96306
85	Shamanka II	-5582	-5511	51.7138	103.681	4.46878	14.33	-15.6	M1	https://onlinelibrary.wiley.com/doi/full/10.1002/oa.2708	10.1002/oa.2708	4.96306
85	Shamanka II	-5582	-5511	51.7138	103.681	4.96306	13.87	-15.9	M1	https://onlinelibrary.wiley.com/doi/full/10.1002/oa.2708	10.1002/oa.2708	4.96306
85	Shamanka II	-5582	-5511	51.7138	103.681	5.45735	14.05	-16	M1	https://onlinelibrary.wiley.com/doi/full/10.1002/oa.2708	10.1002/oa.2708	4.96306
85	Shamanka II	-5582	-5511	51.7138	103.681	5.95163	14.39	-15.9	M1	https://onlinelibrary.wiley.com/doi/full/10.1002/oa.2708	10.1002/oa.2708	4.96306
85	Shamanka II	-5582	-5511	51.7138	103.681	6.44592	14.57	-15.8	M1	https://onlinelibrary.wiley.com/doi/full/10.1002/oa.2708	10.1002/oa.2708	4.96306
85	Shamanka II	-5582	-5511	51.7138	103.681	6.9402	14.62	-16	M1	https://onlinelibrary.wiley.com/doi/full/10.1002/oa.2708	10.1002/oa.2708	4.96306
85	Shamanka II	-5582	-5511	51.7138	103.681	7.41664	14.86	-15.7	M1	https://onlinelibrary.wiley.com/doi/full/10.1002/oa.2708	10.1002/oa.2708	4.96306
85	Shamanka II	-5582	-5511	51.7138	103.681	7.87522	14.95	-15.5	M1	https://onlinelibrary.wiley.com/doi/full/10.1002/oa.2708	10.1002/oa.2708	4.96306
85	Shamanka II	-5582	-5511	51.7138	103.681	8.33381	14.93	-15.7	M1	https://onlinelibrary.wiley.com/doi/full/10.1002/oa.2708	10.1002/oa.2708	4.96306
85	Shamanka II	-5582	-5511	51.7138	103.681	8.79239	15.07	-16	M1	https://onlinelibrary.wiley.com/doi/full/10.1002/oa.2708	10.1002/oa.2708	4.96306
85	Shamanka II	-5582	-5511	51.7138	103.681	9.25097	15.57	-16.2	M1	https://onlinelibrary.wiley.com/doi/full/10.1002/oa.2708	10.1002/oa.2708	4.96306
85	Shamanka II	-5582	-5511	51.7138	103.681	9.70956	15.37	-16.3	M1	https://onlinelibrary.wiley.com/doi/full/10.1002/oa.2708	10.1002/oa.2708	4.96306
87	CA-CCO-548	-1205	-1205	37.9273	-121.787	8.4	10.4	-19.7	M1	https://onlinelibrary.wiley.com/doi/abs/10.1002/ajpa.22384	10.1002/ajpa.22384	3.1
87	CA-CCO-548	-1205	-1205	37.9273	-121.787	6.9	10.6	-19.7	M1	https://onlinelibrary.wiley.com/doi/abs/10.1002/ajpa.22384	10.1002/ajpa.22384	3.1
87	CA-CCO-548	-1205	-1205	37.9273	-121.787	6.1	9.8	-20	M1	https://onlinelibrary.wiley.com/doi/abs/10.1002/ajpa.22384	10.1002/ajpa.22384	3.1
87	CA-CCO-548	-1205	-1205	37.9273	-121.787	5.4	9.6	-20.1	M1	https://onlinelibrary.wiley.com/doi/abs/10.1002/ajpa.22384	10.1002/ajpa.22384	3.1
87	CA-CCO-548	-1205	-1205	37.9273	-121.787	4.6	9.2	-19.9	M1	https://onlinelibrary.wiley.com/doi/abs/10.1002/ajpa.22384	10.1002/ajpa.22384	3.1
87	CA-CCO-548	-1205	-1205	37.9273	-121.787	3.9	8.4	-19.8	M1	https://onlinelibrary.wiley.com/doi/abs/10.1002/ajpa.22384	10.1002/ajpa.22384	3.1
87	CA-CCO-548	-1205	-1205	37.9273	-121.787	3.1	8.3	-19.7	M1	https://onlinelibrary.wiley.com/doi/abs/10.1002/ajpa.22384	10.1002/ajpa.22384	3.1
87	CA-CCO-548	-1205	-1205	37.9273	-121.787	1.6	9.6	-19.4	M1	https://onlinelibrary.wiley.com/doi/abs/10.1002/ajpa.22384	10.1002/ajpa.22384	3.1
87	CA-CCO-548	-1205	-1205	37.9273	-121.787	0.5	10.8	-19.9	M1	https://onlinelibrary.wiley.com/doi/abs/10.1002/ajpa.22384	10.1002/ajpa.22384	3.1
92	CA-CCO-548	-1740	-1740	37.9273	-121.787	7.8	9.5	-20.7	M1	https://onlinelibrary.wiley.com/doi/abs/10.1002/ajpa.22384	10.1002/ajpa.22384	3.3
92	CA-CCO-548	-1740	-1740	37.9273	-121.787	5.6	11.5	-20.6	M1	https://onlinelibrary.wiley.com/doi/abs/10.1002/ajpa.22384	10.1002/ajpa.22384	3.3
92	CA-CCO-548	-1740	-1740	37.9273	-121.787	4.4	11.3	-19.8	M1	https://onlinelibrary.wiley.com/doi/abs/10.1002/ajpa.22384	10.1002/ajpa.22384	3.3
92	CA-CCO-548	-1740	-1740	37.9273	-121.787	3.3	11	-19.8	M1	https://onlinelibrary.wiley.com/doi/abs/10.1002/ajpa.22384	10.1002/ajpa.22384	3.3
92	CA-CCO-548	-1740	-1740	37.9273	-121.787	1.6	12.6	-19.6	M1	https://onlinelibrary.wiley.com/doi/abs/10.1002/ajpa.22384	10.1002/ajpa.22384	3.3
96.2	Shamanka II	-5582	-5511	51.7138	103.681	1.20457	16.08	-15.5	M1	https://onlinelibrary.wiley.com/doi/full/10.1002/oa.2708	10.1002/oa.2708	3.63201
96.2	Shamanka II	-5582	-5511	51.7138	103.681	2.01372	15.67	-15.1	M1	https://onlinelibrary.wiley.com/doi/full/10.1002/oa.2708	10.1002/oa.2708	3.63201
96.2	Shamanka II	-5582	-5511	51.7138	103.681	2.82287	14.61	-15.6	M1	https://onlinelibrary.wiley.com/doi/full/10.1002/oa.2708	10.1002/oa.2708	3.63201
96.2	Shamanka II	-5582	-5511	51.7138	103.681	3.63201	13.9	-15.8	M1	https://onlinelibrary.wiley.com/doi/full/10.1002/oa.2708	10.1002/oa.2708	3.63201
96.2	Shamanka II	-5582	-5511	51.7138	103.681	4.40144	14.12	-15.9	M1	https://onlinelibrary.wiley.com/doi/full/10.1002/oa.2708	10.1002/oa.2708	3.63201
96.2	Shamanka II	-5582	-5511	51.7138	103.681	5.05051	14.01	-16.2	M1	https://onlinelibrary.wiley.com/doi/full/10.1002/oa.2708	10.1002/oa.2708	3.63201
96.2	Shamanka II	-5582	-5511	51.7138	103.681	5.61894	13.77	-16.3	M1	https://onlinelibrary.wiley.com/doi/full/10.1002/oa.2708	10.1002/oa.2708	3.63201
96.2	Shamanka II	-5582	-5511	51.7138	103.681	6.18737	13.93	-16.4	M1	https://onlinelibrary.wiley.com/doi/full/10.1002/oa.2708	10.1002/oa.2708	3.63201
96.2	Shamanka II	-5582	-5511	51.7138	103.681	6.73527	13.87	-16.6	M1	https://onlinelibrary.wiley.com/doi/full/10.1002/oa.2708	10.1002/oa.2708	3.63201
96.2	Shamanka II	-5582	-5511	51.7138	103.681	7.26941	13.89	-16.9	M1	https://onlinelibrary.wiley.com/doi/full/10.1002/oa.2708	10.1002/oa.2708	3.63201
96.2	Shamanka II	-5582	-5511	51.7138	103.681	7.80356	13.93	-16.5	M1	https://onlinelibrary.wiley.com/doi/full/10.1002/oa.2708	10.1002/oa.2708	3.63201
96.2	Shamanka II	-5582	-5511	51.7138	103.681	8.33093	14.18	-15.9	M1	https://onlinelibrary.wiley.com/doi/full/10.1002/oa.2708	10.1002/oa.2708	3.63201
96.2	Shamanka II	-5582	-5511	51.7138	103.681	8.8583	14.88	-16	M1	https://onlinelibrary.wiley.com/doi/full/10.1002/oa.2708	10.1002/oa.2708	3.63201
96.2	Shamanka II	-5582	-5511	51.7138	103.681	9.38567	15.16	-16.3	M1	https://onlinelibrary.wiley.com/doi/full/10.1002/oa.2708	10.1002/oa.2708	3.63201
104	Shamanka II	-4966	-4796	51.7138	103.681	0.749526	15.82	-16.1	M1	https://onlinelibrary.wiley.com/doi/full/10.1002/oa.2708	10.1002/oa.2708	3.44668
104	Shamanka II	-4966	-4796	51.7138	103.681	1.64858	14.06	-17.1	M1	https://onlinelibrary.wiley.com/doi/full/10.1002/oa.2708	10.1002/oa.2708	3.44668
104	Shamanka II	-4966	-4796	51.7138	103.681	2.54763	12.71	-17.3	M1	https://onlinelibrary.wiley.com/doi/full/10.1002/oa.2708	10.1002/oa.2708	3.44668
104	Shamanka II	-4966	-4796	51.7138	103.681	3.44668	12.21	-16.7	M1	https://onlinelibrary.wiley.com/doi/full/10.1002/oa.2708	10.1002/oa.2708	3.44668
104	Shamanka II	-4966	-4796	51.7138	103.681	4.25613	12	-16.8	M1	https://onlinelibrary.wiley.com/doi/full/10.1002/oa.2708	10.1002/oa.2708	3.44668
104	Shamanka II	-4966	-4796	51.7138	103.681	4.93185	12.36	-16.8	M1	https://onlinelibrary.wiley.com/doi/full/10.1002/oa.2708	10.1002/oa.2708	3.44668
104	Shamanka II	-4966	-4796	51.7138	103.681	5.56344	12.81	-16.9	M1	https://onlinelibrary.wiley.com/doi/full/10.1002/oa.2708	10.1002/oa.2708	3.44668
104	Shamanka II	-4966	-4796	51.7138	103.681	6.19502	13.21	-16.8	M1	https://onlinelibrary.wiley.com/doi/full/10.1002/oa.2708	10.1002/oa.2708	3.44668
104	Shamanka II	-4966	-4796	51.7138	103.681	6.81908	13.21	-16.7	M1	https://onlinelibrary.wiley.com/doi/full/10.1002/oa.2708	10.1002/oa.2708	3.44668
104	Shamanka II	-4966	-4796	51.7138	103.681	7.42033	12.68	-16.7	M1	https://onlinelibrary.wiley.com/doi/full/10.1002/oa.2708	10.1002/oa.2708	3.44668
104	Shamanka II	-4966	-4796	51.7138	103.681	8.0063	12.02	-16.8	M1	https://onlinelibrary.wiley.com/doi/full/10.1002/oa.2708	10.1002/oa.2708	3.44668
104	Shamanka II	-4966	-4796	51.7138	103.681	8.59227	12.6	-16.7	M1	https://onlinelibrary.wiley.com/doi/full/10.1002/oa.2708	10.1002/oa.2708	3.44668
104	Shamanka II	-4966	-4796	51.7138	103.681	9.17824	13.5	-16.7	M1	https://onlinelibrary.wiley.com/doi/full/10.1002/oa.2708	10.1002/oa.2708	3.44668
107	CA-CCO-548	-1700	-1700	37.9273	-121.787	8.5	7.6	-19.2	M1	https://onlinelibrary.wiley.com/doi/abs/10.1002/ajpa.22384	10.1002/ajpa.22384	1
107	CA-CCO-548	-1700	-1700	37.9273	-121.787	4.8	7.9	-19.5	M1	https://onlinelibrary.wiley.com/doi/abs/10.1002/ajpa.22384	10.1002/ajpa.22384	1
107	CA-CCO-548	-1700	-1700	37.9273	-121.787	2.2	8.1	-19.2	M1	https://onlinelibrary.wiley.com/doi/abs/10.1002/ajpa.22384	10.1002/ajpa.22384	1
107	CA-CCO-548	-1700	-1700	37.9273	-121.787	1	8.2	-19.6	M1	https://onlinelibrary.wiley.com/doi/abs/10.1002/ajpa.22384	10.1002/ajpa.22384	1
107	CA-CCO-548	-1700	-1700	37.9273	-121.787	0.2	10.5	-19.2	M1	https://onlinelibrary.wiley.com/doi/abs/10.1002/ajpa.22384	10.1002/ajpa.22384	1
108.3	Shamanka II	-4966	-4796	51.7138	103.681	0.412269	18.63	-17.3	M1	https://onlinelibrary.wiley.com/doi/full/10.1002/oa.2708	10.1002/oa.2708	4.45279
108.3	Shamanka II	-4966	-4796	51.7138	103.681	1.23681	17.48	-17.1	M1	https://onlinelibrary.wiley.com/doi/full/10.1002/oa.2708	10.1002/oa.2708	4.45279
108.3	Shamanka II	-4966	-4796	51.7138	103.681	2.06135	16.88	-16.3	M1	https://onlinelibrary.wiley.com/doi/full/10.1002/oa.2708	10.1002/oa.2708	4.45279
108.3	Shamanka II	-4966	-4796	51.7138	103.681	2.88588	16.13	-17.6	M1	https://onlinelibrary.wiley.com/doi/full/10.1002/oa.2708	10.1002/oa.2708	4.45279
108.3	Shamanka II	-4966	-4796	51.7138	103.681	3.71042	15.6	-17.9	M1	https://onlinelibrary.wiley.com/doi/full/10.1002/oa.2708	10.1002/oa.2708	4.45279
108.3	Shamanka II	-4966	-4796	51.7138	103.681	4.45279	15.11	-17.8	M1	https://onlinelibrary.wiley.com/doi/full/10.1002/oa.2708	10.1002/oa.2708	4.45279
108.3	Shamanka II	-4966	-4796	51.7138	103.681	5.0725	15.11	-17.6	M1	https://onlinelibrary.wiley.com/doi/full/10.1002/oa.2708	10.1002/oa.2708	4.45279
108.3	Shamanka II	-4966	-4796	51.7138	103.681	5.65174	15.18	-17.3	M1	https://onlinelibrary.wiley.com/doi/full/10.1002/oa.2708	10.1002/oa.2708	4.45279
108.3	Shamanka II	-4966	-4796	51.7138	103.681	6.23098	15.36	-17.3	M1	https://onlinelibrary.wiley.com/doi/full/10.1002/oa.2708	10.1002/oa.2708	4.45279
108.3	Shamanka II	-4966	-4796	51.7138	103.681	6.81022	15.53	-17.3	M1	https://onlinelibrary.wiley.com/doi/full/10.1002/oa.2708	10.1002/oa.2708	4.45279
108.3	Shamanka II	-4966	-4796	51.7138	103.681	7.09294	15.66	-17.3	M1	https://onlinelibrary.wiley.com/doi/full/10.1002/oa.2708	10.1002/oa.2708	4.45279
108.3	Shamanka II	-4966	-4796	51.7138	103.681	7.35474	15.77	-17.1	M1	https://onlinelibrary.wiley.com/doi/full/10.1002/oa.2708	10.1002/oa.2708	4.45279
108.3	Shamanka II	-4966	-4796	51.7138	103.681	7.89214	15.74	-17	M1	https://onlinelibrary.wiley.com/doi/full/10.1002/oa.2708	10.1002/oa.2708	4.45279
108.3	Shamanka II	-4966	-4796	51.7138	103.681	8.42954	15.22	-17.3	M1	https://onlinelibrary.wiley.com/doi/full/10.1002/oa.2708	10.1002/oa.2708	4.45279
108.3	Shamanka II	-4966	-4796	51.7138	103.681	8.96695	14.92	-17.6	M1	https://onlinelibrary.wiley.com/doi/full/10.1002/oa.2708	10.1002/oa.2708	4.45279
108.3	Shamanka II	-4966	-4796	51.7138	103.681	9.50435	15.54	-17.5	M1	https://onlinelibrary.wiley.com/doi/full/10.1002/oa.2708	10.1002/oa.2708	4.45279
109	CA-CCO-548	-1654	-1654	37.9273	-121.787	8	6.1	-20.9	M1	https://onlinelibrary.wiley.com/doi/abs/10.1002/ajpa.22384	10.1002/ajpa.22384	1.8
109	CA-CCO-548	-1654	-1654	37.9273	-121.787	6.6	6	-20.3	M1	https://onlinelibrary.wiley.com/doi/abs/10.1002/ajpa.22384	10.1002/ajpa.22384	1.8
109	CA-CCO-548	-1654	-1654	37.9273	-121.787	5.2	5.8	-20.1	M1	https://onlinelibrary.wiley.com/doi/abs/10.1002/ajpa.22384	10.1002/ajpa.22384	1.8
109	CA-CCO-548	-1654	-1654	37.9273	-121.787	3	5.9	-19.8	M1	https://onlinelibrary.wiley.com/doi/abs/10.1002/ajpa.22384	10.1002/ajpa.22384	1.8
109	CA-CCO-548	-1654	-1654	37.9273	-121.787	1.8	5.9	-20.8	M1	https://onlinelibrary.wiley.com/doi/abs/10.1002/ajpa.22384	10.1002/ajpa.22384	1.8
109	CA-CCO-548	-1654	-1654	37.9273	-121.787	1	8.2	-20	M1	https://onlinelibrary.wiley.com/doi/abs/10.1002/ajpa.22384	10.1002/ajpa.22384	1.8
154	CA-CCO-548	-1564	-1564	37.9273	-121.787	8.8	9.2	-20.1	M1	https://onlinelibrary.wiley.com/doi/abs/10.1002/ajpa.22384	10.1002/ajpa.22384	5.1
154	CA-CCO-548	-1564	-1564	37.9273	-121.787	7.8	9.1	-19.9	M1	https://onlinelibrary.wiley.com/doi/abs/10.1002/ajpa.22384	10.1002/ajpa.22384	5.1
154	CA-CCO-548	-1564	-1564	37.9273	-121.787	7.1	8.6	-19.6	M1	https://onlinelibrary.wiley.com/doi/abs/10.1002/ajpa.22384	10.1002/ajpa.22384	5.1
154	CA-CCO-548	-1564	-1564	37.9273	-121.787	5.8	9.2	-20	M1	https://onlinelibrary.wiley.com/doi/abs/10.1002/ajpa.22384	10.1002/ajpa.22384	5.1
154	CA-CCO-548	-1564	-1564	37.9273	-121.787	5.1	8.6	-19.9	M1	https://onlinelibrary.wiley.com/doi/abs/10.1002/ajpa.22384	10.1002/ajpa.22384	5.1
154	CA-CCO-548	-1564	-1564	37.9273	-121.787	4.4	9.3	-20.2	M1	https://onlinelibrary.wiley.com/doi/abs/10.1002/ajpa.22384	10.1002/ajpa.22384	5.1
154	CA-CCO-548	-1564	-1564	37.9273	-121.787	3.8	10.2	-20.3	M1	https://onlinelibrary.wiley.com/doi/abs/10.1002/ajpa.22384	10.1002/ajpa.22384	5.1
154	CA-CCO-548	-1564	-1564	37.9273	-121.787	3.1	10.1	-20.9	M1	https://onlinelibrary.wiley.com/doi/abs/10.1002/ajpa.22384	10.1002/ajpa.22384	5.1
154	CA-CCO-548	-1564	-1564	37.9273	-121.787	1.9	10.8	-20.9	M1	https://onlinelibrary.wiley.com/doi/abs/10.1002/ajpa.22384	10.1002/ajpa.22384	5.1
154	CA-CCO-548	-1564	-1564	37.9273	-121.787	0.5	11.4	-20.9	M1	https://onlinelibrary.wiley.com/doi/abs/10.1002/ajpa.22384	10.1002/ajpa.22384	5.1
180	CA-CCO-548	-1703	-1703	37.9273	-121.787	8.7	8.7	-20	M1	https://onlinelibrary.wiley.com/doi/abs/10.1002/ajpa.22384	10.1002/ajpa.22384	3.8
180	CA-CCO-548	-1703	-1703	37.9273	-121.787	7.2	11.1	-20.8	M1	https://onlinelibrary.wiley.com/doi/abs/10.1002/ajpa.22384	10.1002/ajpa.22384	3.8
180	CA-CCO-548	-1703	-1703	37.9273	-121.787	5.8	8.8	-19.7	M1	https://onlinelibrary.wiley.com/doi/abs/10.1002/ajpa.22384	10.1002/ajpa.22384	3.8
180	CA-CCO-548	-1703	-1703	37.9273	-121.787	4.7	8.6	-19.7	M1	https://onlinelibrary.wiley.com/doi/abs/10.1002/ajpa.22384	10.1002/ajpa.22384	3.8
180	CA-CCO-548	-1703	-1703	37.9273	-121.787	3.8	6.9	-20.7	M1	https://onlinelibrary.wiley.com/doi/abs/10.1002/ajpa.22384	10.1002/ajpa.22384	3.8
180	CA-CCO-548	-1703	-1703	37.9273	-121.787	2.9	9.5	-20.4	M1	https://onlinelibrary.wiley.com/doi/abs/10.1002/ajpa.22384	10.1002/ajpa.22384	3.8
180	CA-CCO-548	-1703	-1703	37.9273	-121.787	2.6	9.6	-20.7	M1	https://onlinelibrary.wiley.com/doi/abs/10.1002/ajpa.22384	10.1002/ajpa.22384	3.8
180	CA-CCO-548	-1703	-1703	37.9273	-121.787	2	10.1	-20.1	M1	https://onlinelibrary.wiley.com/doi/abs/10.1002/ajpa.22384	10.1002/ajpa.22384	3.8
180	CA-CCO-548	-1703	-1703	37.9273	-121.787	1.2	9.6	-19.7	M1	https://onlinelibrary.wiley.com/doi/abs/10.1002/ajpa.22384	10.1002/ajpa.22384	3.8
202	CA-CCO-548	-1110	-1110	37.9273	-121.787	2.5	12.6	-21.2	M1	https://onlinelibrary.wiley.com/doi/abs/10.1002/ajpa.22384	10.1002/ajpa.22384	4.2
202	CA-CCO-548	-1110	-1110	37.9273	-121.787	1.9	13.2	-21.2	M1	https://onlinelibrary.wiley.com/doi/abs/10.1002/ajpa.22384	10.1002/ajpa.22384	4.2
202	CA-CCO-548	-1110	-1110	37.9273	-121.787	1.3	12.4	-20.9	M1	https://onlinelibrary.wiley.com/doi/abs/10.1002/ajpa.22384	10.1002/ajpa.22384	4.2
202	CA-CCO-548	-1110	-1110	37.9273	-121.787	0.8	13.2	-20.7	M1	https://onlinelibrary.wiley.com/doi/abs/10.1002/ajpa.22384	10.1002/ajpa.22384	4.2
202	CA-CCO-548	-1110	-1110	37.9273	-121.787	8	11.3	-20.8	M1	https://onlinelibrary.wiley.com/doi/abs/10.1002/ajpa.22384	10.1002/ajpa.22384	4.2
202	CA-CCO-548	-1110	-1110	37.9273	-121.787	6.3	11.3	-20.9	M1	https://onlinelibrary.wiley.com/doi/abs/10.1002/ajpa.22384	10.1002/ajpa.22384	4.2
202	CA-CCO-548	-1110	-1110	37.9273	-121.787	4.9	10.9	-20.6	M1	https://onlinelibrary.wiley.com/doi/abs/10.1002/ajpa.22384	10.1002/ajpa.22384	4.2
202	CA-CCO-548	-1110	-1110	37.9273	-121.787	4.2	11	-20.2	M1	https://onlinelibrary.wiley.com/doi/abs/10.1002/ajpa.22384	10.1002/ajpa.22384	4.2
202	CA-CCO-548	-1110	-1110	37.9273	-121.787	3.6	11.2	-20	M1	https://onlinelibrary.wiley.com/doi/abs/10.1002/ajpa.22384	10.1002/ajpa.22384	4.2
202	CA-CCO-548	-1110	-1110	37.9273	-121.787	3	11.5	-20.5	M1	https://onlinelibrary.wiley.com/doi/abs/10.1002/ajpa.22384	10.1002/ajpa.22384	4.2
214	CA-CCO-548	-1493	-1493	37.9273	-121.787	9	10	-18.9	M1	https://onlinelibrary.wiley.com/doi/abs/10.1002/ajpa.22384	10.1002/ajpa.22384	3.2
214	CA-CCO-548	-1493	-1493	37.9273	-121.787	8.1	8.5	-18.9	M1	https://onlinelibrary.wiley.com/doi/abs/10.1002/ajpa.22384	10.1002/ajpa.22384	3.2
214	CA-CCO-548	-1493	-1493	37.9273	-121.787	7.1	9.3	-19.1	M1	https://onlinelibrary.wiley.com/doi/abs/10.1002/ajpa.22384	10.1002/ajpa.22384	3.2
214	CA-CCO-548	-1493	-1493	37.9273	-121.787	6.1	8	-19.1	M1	https://onlinelibrary.wiley.com/doi/abs/10.1002/ajpa.22384	10.1002/ajpa.22384	3.2
214	CA-CCO-548	-1493	-1493	37.9273	-121.787	5.2	7.5	-19.2	M1	https://onlinelibrary.wiley.com/doi/abs/10.1002/ajpa.22384	10.1002/ajpa.22384	3.2
214	CA-CCO-548	-1493	-1493	37.9273	-121.787	4.2	9.1	-19	M1	https://onlinelibrary.wiley.com/doi/abs/10.1002/ajpa.22384	10.1002/ajpa.22384	3.2
214	CA-CCO-548	-1493	-1493	37.9273	-121.787	3.2	4.6	-19.3	M1	https://onlinelibrary.wiley.com/doi/abs/10.1002/ajpa.22384	10.1002/ajpa.22384	3.2
214	CA-CCO-548	-1493	-1493	37.9273	-121.787	2.5	6.6	-19.2	M1	https://onlinelibrary.wiley.com/doi/abs/10.1002/ajpa.22384	10.1002/ajpa.22384	3.2
214	CA-CCO-548	-1493	-1493	37.9273	-121.787	1.6	8.3	-19.2	M1	https://onlinelibrary.wiley.com/doi/abs/10.1002/ajpa.22384	10.1002/ajpa.22384	3.2
241	Apollonia	-500	-100	42.4125	27.6992	0	12.3	-19	dM2	https://macsphere.mcmaster.ca/handle/11375/9279		1.45
241	Apollonia	-500	-100	42.4125	27.6992	0.6	11.8	-18.8	dM2	https://macsphere.mcmaster.ca/handle/11375/9279		1.45
241	Apollonia	-500	-100	42.4125	27.6992	1.45	10.5	-18.8	dM2	https://macsphere.mcmaster.ca/handle/11375/9279		1.45
241	Apollonia	-500	-100	42.4125	27.6992	-0.25	12.6	-18.9	dM1	https://macsphere.mcmaster.ca/handle/11375/9279		1.45
241	Apollonia	-500	-100	42.4125	27.6992	0.25	12.3	-18.9	dM1	https://macsphere.mcmaster.ca/handle/11375/9279		1.45
241	Apollonia	-500	-100	42.4125	27.6992	0.7	11.4	-18.5	dM1	https://macsphere.mcmaster.ca/handle/11375/9279		1.45
241	Apollonia	-500	-100	42.4125	27.6992	1.6	10.6	-18.9	dM1	https://macsphere.mcmaster.ca/handle/11375/9279		1.45
249	CA-CCO-548	-1588	-1588	37.9273	-121.787	8.3	9.4	-20.3	M1	https://onlinelibrary.wiley.com/doi/abs/10.1002/ajpa.22384	10.1002/ajpa.22384	1.2
249	CA-CCO-548	-1588	-1588	37.9273	-121.787	6.5	9.3	-20.3	M1	https://onlinelibrary.wiley.com/doi/abs/10.1002/ajpa.22384	10.1002/ajpa.22384	1.2
249	CA-CCO-548	-1588	-1588	37.9273	-121.787	5.6	9.6	-21	M1	https://onlinelibrary.wiley.com/doi/abs/10.1002/ajpa.22384	10.1002/ajpa.22384	1.2
249	CA-CCO-548	-1588	-1588	37.9273	-121.787	5	9.6	-20.9	M1	https://onlinelibrary.wiley.com/doi/abs/10.1002/ajpa.22384	10.1002/ajpa.22384	1.2
249	CA-CCO-548	-1588	-1588	37.9273	-121.787	4.2	9.5	-20.7	M1	https://onlinelibrary.wiley.com/doi/abs/10.1002/ajpa.22384	10.1002/ajpa.22384	1.2
249	CA-CCO-548	-1588	-1588	37.9273	-121.787	3	8.6	-19.6	M1	https://onlinelibrary.wiley.com/doi/abs/10.1002/ajpa.22384	10.1002/ajpa.22384	1.2
249	CA-CCO-548	-1588	-1588	37.9273	-121.787	2.5	9	-19.4	M1	https://onlinelibrary.wiley.com/doi/abs/10.1002/ajpa.22384	10.1002/ajpa.22384	1.2
249	CA-CCO-548	-1588	-1588	37.9273	-121.787	1.9	9.1	-19	M1	https://onlinelibrary.wiley.com/doi/abs/10.1002/ajpa.22384	10.1002/ajpa.22384	1.2
249	CA-CCO-548	-1588	-1588	37.9273	-121.787	1.2	8	-19.1	M1	https://onlinelibrary.wiley.com/doi/abs/10.1002/ajpa.22384	10.1002/ajpa.22384	1.2
249	CA-CCO-548	-1588	-1588	37.9273	-121.787	0.3	9.6	-18.5	M1	https://onlinelibrary.wiley.com/doi/abs/10.1002/ajpa.22384	10.1002/ajpa.22384	1.2
266	Apollonia	-500	-100	42.4125	27.6992	0	13.1	-18.2	dM2	https://macsphere.mcmaster.ca/handle/11375/9279		0.6
266	Apollonia	-500	-100	42.4125	27.6992	0.6	12	-18.3	dM2	https://macsphere.mcmaster.ca/handle/11375/9279		0.6
266	Apollonia	-500	-100	42.4125	27.6992	1.45	11.3	-18.4	dM2	https://macsphere.mcmaster.ca/handle/11375/9279		0.6
266	Apollonia	-500	-100	42.4125	27.6992	-0.25	13.8	-18.3	dM1	https://macsphere.mcmaster.ca/handle/11375/9279		0.6
266	Apollonia	-500	-100	42.4125	27.6992	0.25	13.1	-18.7	dM1	https://macsphere.mcmaster.ca/handle/11375/9279		0.6
266	Apollonia	-500	-100	42.4125	27.6992	0.7	13.7	-17.2	dM1	https://macsphere.mcmaster.ca/handle/11375/9279		0.6
294	CA-CCO-548	-1789	-1789	37.9273	-121.787	4.4	10.6	-19.3	M1	https://onlinelibrary.wiley.com/doi/abs/10.1002/ajpa.22384	10.1002/ajpa.22384	3.3
294	CA-CCO-548	-1789	-1789	37.9273	-121.787	3.3	9.1	-19.5	M1	https://onlinelibrary.wiley.com/doi/abs/10.1002/ajpa.22384	10.1002/ajpa.22384	3.3
294	CA-CCO-548	-1789	-1789	37.9273	-121.787	2.3	11.2	-18.8	M1	https://onlinelibrary.wiley.com/doi/abs/10.1002/ajpa.22384	10.1002/ajpa.22384	3.3
294	CA-CCO-548	-1789	-1789	37.9273	-121.787	0.5	13	-18.8	M1	https://onlinelibrary.wiley.com/doi/abs/10.1002/ajpa.22384	10.1002/ajpa.22384	3.3
308	CA-CCO-548	-1756	-1756	37.9273	-121.787	6.7	11.4	-19.5	M1	https://onlinelibrary.wiley.com/doi/abs/10.1002/ajpa.22384	10.1002/ajpa.22384	3
308	CA-CCO-548	-1756	-1756	37.9273	-121.787	4.9	10.9	-19.6	M1	https://onlinelibrary.wiley.com/doi/abs/10.1002/ajpa.22384	10.1002/ajpa.22384	3
308	CA-CCO-548	-1756	-1756	37.9273	-121.787	4.4	10.4	-19.8	M1	https://onlinelibrary.wiley.com/doi/abs/10.1002/ajpa.22384	10.1002/ajpa.22384	3
308	CA-CCO-548	-1756	-1756	37.9273	-121.787	3.7	10	-19.8	M1	https://onlinelibrary.wiley.com/doi/abs/10.1002/ajpa.22384	10.1002/ajpa.22384	3
308	CA-CCO-548	-1756	-1756	37.9273	-121.787	3	9	-19.8	M1	https://onlinelibrary.wiley.com/doi/abs/10.1002/ajpa.22384	10.1002/ajpa.22384	3
308	CA-CCO-548	-1756	-1756	37.9273	-121.787	2.5	10.8	-19.5	M1	https://onlinelibrary.wiley.com/doi/abs/10.1002/ajpa.22384	10.1002/ajpa.22384	3
308	CA-CCO-548	-1756	-1756	37.9273	-121.787	1.6	11.4	-19.3	M1	https://onlinelibrary.wiley.com/doi/abs/10.1002/ajpa.22384	10.1002/ajpa.22384	3
603	London, St. Saviour's Almhouse	1700	1900	51.5037	-0.09346	0.25	15.2	-18.25	M1	https://onlinelibrary.wiley.com/doi/abs/10.1002/ajpa.22554	10.1002/ajpa.22554	2
603	London, St. Saviour's Almhouse	1700	1900	51.5037	-0.09346	0.75	13.52	-18.3	M1	https://onlinelibrary.wiley.com/doi/abs/10.1002/ajpa.22554	10.1002/ajpa.22554	2
603	London, St. Saviour's Almhouse	1700	1900	51.5037	-0.09346	1.35	12.8	-18.41	M1	https://onlinelibrary.wiley.com/doi/abs/10.1002/ajpa.22554	10.1002/ajpa.22554	2
603	London, St. Saviour's Almhouse	1700	1900	51.5037	-0.09346	2	12.26	-18.84	M1	https://onlinelibrary.wiley.com/doi/abs/10.1002/ajpa.22554	10.1002/ajpa.22554	2
603	London, St. Saviour's Almhouse	1700	1900	51.5037	-0.09346	2.65	12.41	-18.81	M1	https://onlinelibrary.wiley.com/doi/abs/10.1002/ajpa.22554	10.1002/ajpa.22554	2
603	London, St. Saviour's Almhouse	1700	1900	51.5037	-0.09346	3.5	12.3	-18.96	M1	https://onlinelibrary.wiley.com/doi/abs/10.1002/ajpa.22554	10.1002/ajpa.22554	2
603	London, St. Saviour's Almhouse	1700	1900	51.5037	-0.09346	4.5	11.95	-18.78	M1	https://onlinelibrary.wiley.com/doi/abs/10.1002/ajpa.22554	10.1002/ajpa.22554	2
603	London, St. Saviour's Almhouse	1700	1900	51.5037	-0.09346	5.5	12.43	-18.19	M1	https://onlinelibrary.wiley.com/doi/abs/10.1002/ajpa.22554	10.1002/ajpa.22554	2
603	London, St. Saviour's Almhouse	1700	1900	51.5037	-0.09346	6.5	12.41	-19.32	M1	https://onlinelibrary.wiley.com/doi/abs/10.1002/ajpa.22554	10.1002/ajpa.22554	2
603	London, St. Saviour's Almhouse	1700	1900	51.5037	-0.09346	7.5	12.36	-18.83	M1	https://onlinelibrary.wiley.com/doi/abs/10.1002/ajpa.22554	10.1002/ajpa.22554	2
607	London, St. Saviour's Almhouse	1700	1900	51.5037	-0.09346	0.25	13.63	-18.84	M1	https://onlinelibrary.wiley.com/doi/abs/10.1002/ajpa.22554	10.1002/ajpa.22554	3.5
607	London, St. Saviour's Almhouse	1700	1900	51.5037	-0.09346	0.75	12.98	-18.58	M1	https://onlinelibrary.wiley.com/doi/abs/10.1002/ajpa.22554	10.1002/ajpa.22554	3.5
607	London, St. Saviour's Almhouse	1700	1900	51.5037	-0.09346	1.35	10.82	-18.95	M1	https://onlinelibrary.wiley.com/doi/abs/10.1002/ajpa.22554	10.1002/ajpa.22554	3.5
607	London, St. Saviour's Almhouse	1700	1900	51.5037	-0.09346	2	9.59	-19.29	M1	https://onlinelibrary.wiley.com/doi/abs/10.1002/ajpa.22554	10.1002/ajpa.22554	3.5
607	London, St. Saviour's Almhouse	1700	1900	51.5037	-0.09346	2.65	9.42	-19.76	M1	https://onlinelibrary.wiley.com/doi/abs/10.1002/ajpa.22554	10.1002/ajpa.22554	3.5
607	London, St. Saviour's Almhouse	1700	1900	51.5037	-0.09346	3.5	8.94	-19.84	M1	https://onlinelibrary.wiley.com/doi/abs/10.1002/ajpa.22554	10.1002/ajpa.22554	3.5
607	London, St. Saviour's Almhouse	1700	1900	51.5037	-0.09346	4.5	9.02	-19.84	M1	https://onlinelibrary.wiley.com/doi/abs/10.1002/ajpa.22554	10.1002/ajpa.22554	3.5
607	London, St. Saviour's Almhouse	1700	1900	51.5037	-0.09346	5.5	9.71	-19.28	M1	https://onlinelibrary.wiley.com/doi/abs/10.1002/ajpa.22554	10.1002/ajpa.22554	3.5
607	London, St. Saviour's Almhouse	1700	1900	51.5037	-0.09346	6.5	10.56	-18.86	M1	https://onlinelibrary.wiley.com/doi/abs/10.1002/ajpa.22554	10.1002/ajpa.22554	3.5
607	London, St. Saviour's Almhouse	1700	1900	51.5037	-0.09346	7.5	11.97	-18.94	M1	https://onlinelibrary.wiley.com/doi/abs/10.1002/ajpa.22554	10.1002/ajpa.22554	3.5
629	London, St. Saviour's Almhouse	1700	1900	51.5037	-0.09346	0.25	14.84	-18.84	M1	https://onlinelibrary.wiley.com/doi/abs/10.1002/ajpa.22554	10.1002/ajpa.22554	2.65
629	London, St. Saviour's Almhouse	1700	1900	51.5037	-0.09346	0.75	13.69	-19.49	M1	https://onlinelibrary.wiley.com/doi/abs/10.1002/ajpa.22554	10.1002/ajpa.22554	2.65
629	London, St. Saviour's Almhouse	1700	1900	51.5037	-0.09346	1.35	13.99	-19.23	M1	https://onlinelibrary.wiley.com/doi/abs/10.1002/ajpa.22554	10.1002/ajpa.22554	2.65
629	London, St. Saviour's Almhouse	1700	1900	51.5037	-0.09346	2	14.11	-19.1	M1	https://onlinelibrary.wiley.com/doi/abs/10.1002/ajpa.22554	10.1002/ajpa.22554	2.65
629	London, St. Saviour's Almhouse	1700	1900	51.5037	-0.09346	2.65	12.55	-20.45	M1	https://onlinelibrary.wiley.com/doi/abs/10.1002/ajpa.22554	10.1002/ajpa.22554	2.65
629	London, St. Saviour's Almhouse	1700	1900	51.5037	-0.09346	3.5	13.74	-19.03	M1	https://onlinelibrary.wiley.com/doi/abs/10.1002/ajpa.22554	10.1002/ajpa.22554	2.65
629	London, St. Saviour's Almhouse	1700	1900	51.5037	-0.09346	4.5	13.86	-19.53	M1	https://onlinelibrary.wiley.com/doi/abs/10.1002/ajpa.22554	10.1002/ajpa.22554	2.65
629	London, St. Saviour's Almhouse	1700	1900	51.5037	-0.09346	5.5	12.65	-20.37	M1	https://onlinelibrary.wiley.com/doi/abs/10.1002/ajpa.22554	10.1002/ajpa.22554	2.65
629	London, St. Saviour's Almhouse	1700	1900	51.5037	-0.09346	6.5	13.83	-19.34	M1	https://onlinelibrary.wiley.com/doi/abs/10.1002/ajpa.22554	10.1002/ajpa.22554	2.65
629	London, St. Saviour's Almhouse	1700	1900	51.5037	-0.09346	7.5	13.27	-19.98	M1	https://onlinelibrary.wiley.com/doi/abs/10.1002/ajpa.22554	10.1002/ajpa.22554	2.65
661	London, St. Saviour's Almhouse	1700	1900	51.5037	-0.09346	0.25	12.3	-19.44	M1	https://onlinelibrary.wiley.com/doi/abs/10.1002/ajpa.22554	10.1002/ajpa.22554	2.65
661	London, St. Saviour's Almhouse	1700	1900	51.5037	-0.09346	0.75	12.26	-18.65	M1	https://onlinelibrary.wiley.com/doi/abs/10.1002/ajpa.22554	10.1002/ajpa.22554	2.65
661	London, St. Saviour's Almhouse	1700	1900	51.5037	-0.09346	1.35	11.95	-18.59	M1	https://onlinelibrary.wiley.com/doi/abs/10.1002/ajpa.22554	10.1002/ajpa.22554	2.65
661	London, St. Saviour's Almhouse	1700	1900	51.5037	-0.09346	2	11.68	-18.7	M1	https://onlinelibrary.wiley.com/doi/abs/10.1002/ajpa.22554	10.1002/ajpa.22554	2.65
661	London, St. Saviour's Almhouse	1700	1900	51.5037	-0.09346	2.65	11.3	-18.6	M1	https://onlinelibrary.wiley.com/doi/abs/10.1002/ajpa.22554	10.1002/ajpa.22554	2.65
661	London, St. Saviour's Almhouse	1700	1900	51.5037	-0.09346	3.5	11.44	-18.41	M1	https://onlinelibrary.wiley.com/doi/abs/10.1002/ajpa.22554	10.1002/ajpa.22554	2.65
661	London, St. Saviour's Almhouse	1700	1900	51.5037	-0.09346	4.5	11.15	-18.53	M1	https://onlinelibrary.wiley.com/doi/abs/10.1002/ajpa.22554	10.1002/ajpa.22554	2.65
661	London, St. Saviour's Almhouse	1700	1900	51.5037	-0.09346	5.5	11.87	-17.89	M1	https://onlinelibrary.wiley.com/doi/abs/10.1002/ajpa.22554	10.1002/ajpa.22554	2.65
661	London, St. Saviour's Almhouse	1700	1900	51.5037	-0.09346	6.5	11.49	-18.35	M1	https://onlinelibrary.wiley.com/doi/abs/10.1002/ajpa.22554	10.1002/ajpa.22554	2.65
661	London, St. Saviour's Almhouse	1700	1900	51.5037	-0.09346	7.5	11	-18.67	M1	https://onlinelibrary.wiley.com/doi/abs/10.1002/ajpa.22554	10.1002/ajpa.22554	2.65
677	London, St. Saviour's Almhouse	1700	1900	51.5037	-0.09346	0.25	14.14	-18.92	M1	https://onlinelibrary.wiley.com/doi/abs/10.1002/ajpa.22554	10.1002/ajpa.22554	2
677	London, St. Saviour's Almhouse	1700	1900	51.5037	-0.09346	0.75	12.44	-19.2	M1	https://onlinelibrary.wiley.com/doi/abs/10.1002/ajpa.22554	10.1002/ajpa.22554	2
677	London, St. Saviour's Almhouse	1700	1900	51.5037	-0.09346	1.35	11.81	-19.58	M1	https://onlinelibrary.wiley.com/doi/abs/10.1002/ajpa.22554	10.1002/ajpa.22554	2
677	London, St. Saviour's Almhouse	1700	1900	51.5037	-0.09346	2	11.39	-19.22	M1	https://onlinelibrary.wiley.com/doi/abs/10.1002/ajpa.22554	10.1002/ajpa.22554	2
677	London, St. Saviour's Almhouse	1700	1900	51.5037	-0.09346	2.65	11.94	-18.97	M1	https://onlinelibrary.wiley.com/doi/abs/10.1002/ajpa.22554	10.1002/ajpa.22554	2
677	London, St. Saviour's Almhouse	1700	1900	51.5037	-0.09346	3.5	11.45	-19.31	M1	https://onlinelibrary.wiley.com/doi/abs/10.1002/ajpa.22554	10.1002/ajpa.22554	2
677	London, St. Saviour's Almhouse	1700	1900	51.5037	-0.09346	4.5	11.84	-19.14	M1	https://onlinelibrary.wiley.com/doi/abs/10.1002/ajpa.22554	10.1002/ajpa.22554	2
677	London, St. Saviour's Almhouse	1700	1900	51.5037	-0.09346	5.5	11.89	-18.46	M1	https://onlinelibrary.wiley.com/doi/abs/10.1002/ajpa.22554	10.1002/ajpa.22554	2
677	London, St. Saviour's Almhouse	1700	1900	51.5037	-0.09346	6.5	11.8	-18.69	M1	https://onlinelibrary.wiley.com/doi/abs/10.1002/ajpa.22554	10.1002/ajpa.22554	2
677	London, St. Saviour's Almhouse	1700	1900	51.5037	-0.09346	7.5	11.86	-19.08	M1	https://onlinelibrary.wiley.com/doi/abs/10.1002/ajpa.22554	10.1002/ajpa.22554	2
681	London, St. Saviour's Almhouse	1700	1900	51.5037	-0.09346	0.25	14.49	-16.83	M1	https://onlinelibrary.wiley.com/doi/abs/10.1002/ajpa.22554	10.1002/ajpa.22554	2
681	London, St. Saviour's Almhouse	1700	1900	51.5037	-0.09346	0.75	13.55	-17.42	M1	https://onlinelibrary.wiley.com/doi/abs/10.1002/ajpa.22554	10.1002/ajpa.22554	2
681	London, St. Saviour's Almhouse	1700	1900	51.5037	-0.09346	1.35	13.33	-17.3	M1	https://onlinelibrary.wiley.com/doi/abs/10.1002/ajpa.22554	10.1002/ajpa.22554	2
681	London, St. Saviour's Almhouse	1700	1900	51.5037	-0.09346	2	11.94	-17.93	M1	https://onlinelibrary.wiley.com/doi/abs/10.1002/ajpa.22554	10.1002/ajpa.22554	2
681	London, St. Saviour's Almhouse	1700	1900	51.5037	-0.09346	2.65	12.04	-17.04	M1	https://onlinelibrary.wiley.com/doi/abs/10.1002/ajpa.22554	10.1002/ajpa.22554	2
681	London, St. Saviour's Almhouse	1700	1900	51.5037	-0.09346	3.5	11.73	-17.33	M1	https://onlinelibrary.wiley.com/doi/abs/10.1002/ajpa.22554	10.1002/ajpa.22554	2
681	London, St. Saviour's Almhouse	1700	1900	51.5037	-0.09346	4.5	12.22	-17.01	M1	https://onlinelibrary.wiley.com/doi/abs/10.1002/ajpa.22554	10.1002/ajpa.22554	2
681	London, St. Saviour's Almhouse	1700	1900	51.5037	-0.09346	5.5	12.13	-17.45	M1	https://onlinelibrary.wiley.com/doi/abs/10.1002/ajpa.22554	10.1002/ajpa.22554	2
681	London, St. Saviour's Almhouse	1700	1900	51.5037	-0.09346	6.5	12.34	-17.3	M1	https://onlinelibrary.wiley.com/doi/abs/10.1002/ajpa.22554	10.1002/ajpa.22554	2
681	London, St. Saviour's Almhouse	1700	1900	51.5037	-0.09346	7.5	12.38	-17.27	M1	https://onlinelibrary.wiley.com/doi/abs/10.1002/ajpa.22554	10.1002/ajpa.22554	2
709	London, St. Saviour's Almhouse	1700	1900	51.5037	-0.09346	0.25	15.26	-17.68	M1	https://onlinelibrary.wiley.com/doi/abs/10.1002/ajpa.22554	10.1002/ajpa.22554	2.65
709	London, St. Saviour's Almhouse	1700	1900	51.5037	-0.09346	0.75	13.86	-18.08	M1	https://onlinelibrary.wiley.com/doi/abs/10.1002/ajpa.22554	10.1002/ajpa.22554	2.65
709	London, St. Saviour's Almhouse	1700	1900	51.5037	-0.09346	1.35	12.7	-18.46	M1	https://onlinelibrary.wiley.com/doi/abs/10.1002/ajpa.22554	10.1002/ajpa.22554	2.65
709	London, St. Saviour's Almhouse	1700	1900	51.5037	-0.09346	2	12.26	-18.39	M1	https://onlinelibrary.wiley.com/doi/abs/10.1002/ajpa.22554	10.1002/ajpa.22554	2.65
709	London, St. Saviour's Almhouse	1700	1900	51.5037	-0.09346	2.65	11.9	-18.02	M1	https://onlinelibrary.wiley.com/doi/abs/10.1002/ajpa.22554	10.1002/ajpa.22554	2.65
709	London, St. Saviour's Almhouse	1700	1900	51.5037	-0.09346	3.5	11.99	-17.87	M1	https://onlinelibrary.wiley.com/doi/abs/10.1002/ajpa.22554	10.1002/ajpa.22554	2.65
709	London, St. Saviour's Almhouse	1700	1900	51.5037	-0.09346	4.5	12.16	-18.05	M1	https://onlinelibrary.wiley.com/doi/abs/10.1002/ajpa.22554	10.1002/ajpa.22554	2.65
709	London, St. Saviour's Almhouse	1700	1900	51.5037	-0.09346	5.5	12.35	-17.82	M1	https://onlinelibrary.wiley.com/doi/abs/10.1002/ajpa.22554	10.1002/ajpa.22554	2.65
709	London, St. Saviour's Almhouse	1700	1900	51.5037	-0.09346	6.5	12.11	-17.96	M1	https://onlinelibrary.wiley.com/doi/abs/10.1002/ajpa.22554	10.1002/ajpa.22554	2.65
709	London, St. Saviour's Almhouse	1700	1900	51.5037	-0.09346	7.5	12.87	-17.51	M1	https://onlinelibrary.wiley.com/doi/abs/10.1002/ajpa.22554	10.1002/ajpa.22554	2.65
767	London, St. Saviour's Almhouse	1700	1900	51.5037	-0.09346	0.25	14.23	-19.44	M1	https://onlinelibrary.wiley.com/doi/abs/10.1002/ajpa.22554	10.1002/ajpa.22554	4.5
767	London, St. Saviour's Almhouse	1700	1900	51.5037	-0.09346	0.75	13.58	-19.18	M1	https://onlinelibrary.wiley.com/doi/abs/10.1002/ajpa.22554	10.1002/ajpa.22554	4.5
767	London, St. Saviour's Almhouse	1700	1900	51.5037	-0.09346	1.35	12.95	-19.48	M1	https://onlinelibrary.wiley.com/doi/abs/10.1002/ajpa.22554	10.1002/ajpa.22554	4.5
767	London, St. Saviour's Almhouse	1700	1900	51.5037	-0.09346	2	12.96	-18.26	M1	https://onlinelibrary.wiley.com/doi/abs/10.1002/ajpa.22554	10.1002/ajpa.22554	4.5
767	London, St. Saviour's Almhouse	1700	1900	51.5037	-0.09346	2.65	12.24	-18.89	M1	https://onlinelibrary.wiley.com/doi/abs/10.1002/ajpa.22554	10.1002/ajpa.22554	4.5
767	London, St. Saviour's Almhouse	1700	1900	51.5037	-0.09346	3.5	11.79	-18.67	M1	https://onlinelibrary.wiley.com/doi/abs/10.1002/ajpa.22554	10.1002/ajpa.22554	4.5
767	London, St. Saviour's Almhouse	1700	1900	51.5037	-0.09346	4.5	11.35	-18.24	M1	https://onlinelibrary.wiley.com/doi/abs/10.1002/ajpa.22554	10.1002/ajpa.22554	4.5
767	London, St. Saviour's Almhouse	1700	1900	51.5037	-0.09346	5.5	11.96	-19.05	M1	https://onlinelibrary.wiley.com/doi/abs/10.1002/ajpa.22554	10.1002/ajpa.22554	4.5
767	London, St. Saviour's Almhouse	1700	1900	51.5037	-0.09346	6.5	12.39	-18.57	M1	https://onlinelibrary.wiley.com/doi/abs/10.1002/ajpa.22554	10.1002/ajpa.22554	4.5
767	London, St. Saviour's Almhouse	1700	1900	51.5037	-0.09346	7.5	12.22	-18.74	M1	https://onlinelibrary.wiley.com/doi/abs/10.1002/ajpa.22554	10.1002/ajpa.22554	4.5
785	London, St. Saviour's Almhouse	1700	1900	51.5037	-0.09346	0.25	13.52	-17.01	M1	https://onlinelibrary.wiley.com/doi/abs/10.1002/ajpa.22554	10.1002/ajpa.22554	2.65
785	London, St. Saviour's Almhouse	1700	1900	51.5037	-0.09346	0.75	11.96	-17.49	M1	https://onlinelibrary.wiley.com/doi/abs/10.1002/ajpa.22554	10.1002/ajpa.22554	2.65
785	London, St. Saviour's Almhouse	1700	1900	51.5037	-0.09346	1.35	11.98	-16.82	M1	https://onlinelibrary.wiley.com/doi/abs/10.1002/ajpa.22554	10.1002/ajpa.22554	2.65
785	London, St. Saviour's Almhouse	1700	1900	51.5037	-0.09346	2	11.45	-16.75	M1	https://onlinelibrary.wiley.com/doi/abs/10.1002/ajpa.22554	10.1002/ajpa.22554	2.65
785	London, St. Saviour's Almhouse	1700	1900	51.5037	-0.09346	2.65	9.73	-17.8	M1	https://onlinelibrary.wiley.com/doi/abs/10.1002/ajpa.22554	10.1002/ajpa.22554	2.65
785	London, St. Saviour's Almhouse	1700	1900	51.5037	-0.09346	3.5	11.15	-16.75	M1	https://onlinelibrary.wiley.com/doi/abs/10.1002/ajpa.22554	10.1002/ajpa.22554	2.65
785	London, St. Saviour's Almhouse	1700	1900	51.5037	-0.09346	4.5	9.92	-17.39	M1	https://onlinelibrary.wiley.com/doi/abs/10.1002/ajpa.22554	10.1002/ajpa.22554	2.65
785	London, St. Saviour's Almhouse	1700	1900	51.5037	-0.09346	5.5	10.95	-16.95	M1	https://onlinelibrary.wiley.com/doi/abs/10.1002/ajpa.22554	10.1002/ajpa.22554	2.65
785	London, St. Saviour's Almhouse	1700	1900	51.5037	-0.09346	6.5	10.21	-17.59	M1	https://onlinelibrary.wiley.com/doi/abs/10.1002/ajpa.22554	10.1002/ajpa.22554	2.65
785	London, St. Saviour's Almhouse	1700	1900	51.5037	-0.09346	7.5	11.73	-16.78	M1	https://onlinelibrary.wiley.com/doi/abs/10.1002/ajpa.22554	10.1002/ajpa.22554	2.65
799	London, St. Saviour's Almhouse	1700	1900	51.5037	-0.09346	0.25	10.57	-25.82	M1	https://onlinelibrary.wiley.com/doi/abs/10.1002/ajpa.22554	10.1002/ajpa.22554	3.5
799	London, St. Saviour's Almhouse	1700	1900	51.5037	-0.09346	0.75	11.38	-17.84	M1	https://onlinelibrary.wiley.com/doi/abs/10.1002/ajpa.22554	10.1002/ajpa.22554	3.5
799	London, St. Saviour's Almhouse	1700	1900	51.5037	-0.09346	1.35	10.76	-18.85	M1	https://onlinelibrary.wiley.com/doi/abs/10.1002/ajpa.22554	10.1002/ajpa.22554	3.5
799	London, St. Saviour's Almhouse	1700	1900	51.5037	-0.09346	2	10.59	-18.77	M1	https://onlinelibrary.wiley.com/doi/abs/10.1002/ajpa.22554	10.1002/ajpa.22554	3.5
799	London, St. Saviour's Almhouse	1700	1900	51.5037	-0.09346	2.65	10.81	-18.58	M1	https://onlinelibrary.wiley.com/doi/abs/10.1002/ajpa.22554	10.1002/ajpa.22554	3.5
799	London, St. Saviour's Almhouse	1700	1900	51.5037	-0.09346	3.5	10.62	-17.66	M1	https://onlinelibrary.wiley.com/doi/abs/10.1002/ajpa.22554	10.1002/ajpa.22554	3.5
799	London, St. Saviour's Almhouse	1700	1900	51.5037	-0.09346	4.5	11.31	-17.25	M1	https://onlinelibrary.wiley.com/doi/abs/10.1002/ajpa.22554	10.1002/ajpa.22554	3.5
799	London, St. Saviour's Almhouse	1700	1900	51.5037	-0.09346	5.5	11.24	-17.23	M1	https://onlinelibrary.wiley.com/doi/abs/10.1002/ajpa.22554	10.1002/ajpa.22554	3.5
799	London, St. Saviour's Almhouse	1700	1900	51.5037	-0.09346	6.5	11.12	-18.06	M1	https://onlinelibrary.wiley.com/doi/abs/10.1002/ajpa.22554	10.1002/ajpa.22554	3.5
799	London, St. Saviour's Almhouse	1700	1900	51.5037	-0.09346	7.5	11.01	-17.96	M1	https://onlinelibrary.wiley.com/doi/abs/10.1002/ajpa.22554	10.1002/ajpa.22554	3.5
809	London, St. Saviour's Almhouse	1700	1900	51.5037	-0.09346	0.25	15.39	-18.97	M1	https://onlinelibrary.wiley.com/doi/abs/10.1002/ajpa.22554	10.1002/ajpa.22554	3.5
809	London, St. Saviour's Almhouse	1700	1900	51.5037	-0.09346	0.75	14.34	-19.28	M1	https://onlinelibrary.wiley.com/doi/abs/10.1002/ajpa.22554	10.1002/ajpa.22554	3.5
809	London, St. Saviour's Almhouse	1700	1900	51.5037	-0.09346	1.35	13.85	-19.11	M1	https://onlinelibrary.wiley.com/doi/abs/10.1002/ajpa.22554	10.1002/ajpa.22554	3.5
809	London, St. Saviour's Almhouse	1700	1900	51.5037	-0.09346	2	13.57	-19.01	M1	https://onlinelibrary.wiley.com/doi/abs/10.1002/ajpa.22554	10.1002/ajpa.22554	3.5
809	London, St. Saviour's Almhouse	1700	1900	51.5037	-0.09346	2.65	13.42	-18.71	M1	https://onlinelibrary.wiley.com/doi/abs/10.1002/ajpa.22554	10.1002/ajpa.22554	3.5
809	London, St. Saviour's Almhouse	1700	1900	51.5037	-0.09346	3.5	11.76	-19.31	M1	https://onlinelibrary.wiley.com/doi/abs/10.1002/ajpa.22554	10.1002/ajpa.22554	3.5
809	London, St. Saviour's Almhouse	1700	1900	51.5037	-0.09346	4.5	12.83	-18.3	M1	https://onlinelibrary.wiley.com/doi/abs/10.1002/ajpa.22554	10.1002/ajpa.22554	3.5
809	London, St. Saviour's Almhouse	1700	1900	51.5037	-0.09346	5.5	13.41	-19.38	M1	https://onlinelibrary.wiley.com/doi/abs/10.1002/ajpa.22554	10.1002/ajpa.22554	3.5
809	London, St. Saviour's Almhouse	1700	1900	51.5037	-0.09346	6.5	13.91	-18.92	M1	https://onlinelibrary.wiley.com/doi/abs/10.1002/ajpa.22554	10.1002/ajpa.22554	3.5
809	London, St. Saviour's Almhouse	1700	1900	51.5037	-0.09346	7.5	12	-20.35	M1	https://onlinelibrary.wiley.com/doi/abs/10.1002/ajpa.22554	10.1002/ajpa.22554	3.5
813	London, St. Saviour's Almhouse	1700	1900	51.5037	-0.09346	0.25	16.38	-17.64	M1	https://onlinelibrary.wiley.com/doi/abs/10.1002/ajpa.22554	10.1002/ajpa.22554	2
813	London, St. Saviour's Almhouse	1700	1900	51.5037	-0.09346	0.75	15.96	-16.79	M1	https://onlinelibrary.wiley.com/doi/abs/10.1002/ajpa.22554	10.1002/ajpa.22554	2
813	London, St. Saviour's Almhouse	1700	1900	51.5037	-0.09346	1.35	13.8	-19.3	M1	https://onlinelibrary.wiley.com/doi/abs/10.1002/ajpa.22554	10.1002/ajpa.22554	2
813	London, St. Saviour's Almhouse	1700	1900	51.5037	-0.09346	2	13.04	-18.6	M1	https://onlinelibrary.wiley.com/doi/abs/10.1002/ajpa.22554	10.1002/ajpa.22554	2
813	London, St. Saviour's Almhouse	1700	1900	51.5037	-0.09346	2.65	13.46	-17.87	M1	https://onlinelibrary.wiley.com/doi/abs/10.1002/ajpa.22554	10.1002/ajpa.22554	2
813	London, St. Saviour's Almhouse	1700	1900	51.5037	-0.09346	3.5	14.25	-17.9	M1	https://onlinelibrary.wiley.com/doi/abs/10.1002/ajpa.22554	10.1002/ajpa.22554	2
813	London, St. Saviour's Almhouse	1700	1900	51.5037	-0.09346	4.5	13.51	-18.22	M1	https://onlinelibrary.wiley.com/doi/abs/10.1002/ajpa.22554	10.1002/ajpa.22554	2
813	London, St. Saviour's Almhouse	1700	1900	51.5037	-0.09346	5.5	13.01	-18.13	M1	https://onlinelibrary.wiley.com/doi/abs/10.1002/ajpa.22554	10.1002/ajpa.22554	2
813	London, St. Saviour's Almhouse	1700	1900	51.5037	-0.09346	6.5	12.48	-18.65	M1	https://onlinelibrary.wiley.com/doi/abs/10.1002/ajpa.22554	10.1002/ajpa.22554	2
813	London, St. Saviour's Almhouse	1700	1900	51.5037	-0.09346	7.5	13.22	-18.16	M1	https://onlinelibrary.wiley.com/doi/abs/10.1002/ajpa.22554	10.1002/ajpa.22554	2
823	London, St. Saviour's Almhouse	1700	1900	51.5037	-0.09346	0.25	14.11	-19.03	M1	https://onlinelibrary.wiley.com/doi/abs/10.1002/ajpa.22554	10.1002/ajpa.22554	2.65
823	London, St. Saviour's Almhouse	1700	1900	51.5037	-0.09346	0.75	12.32	-20.05	M1	https://onlinelibrary.wiley.com/doi/abs/10.1002/ajpa.22554	10.1002/ajpa.22554	2.65
823	London, St. Saviour's Almhouse	1700	1900	51.5037	-0.09346	1.35	10.95	-20.51	M1	https://onlinelibrary.wiley.com/doi/abs/10.1002/ajpa.22554	10.1002/ajpa.22554	2.65
823	London, St. Saviour's Almhouse	1700	1900	51.5037	-0.09346	2	11.87	-19.54	M1	https://onlinelibrary.wiley.com/doi/abs/10.1002/ajpa.22554	10.1002/ajpa.22554	2.65
823	London, St. Saviour's Almhouse	1700	1900	51.5037	-0.09346	2.65	10.01	-20.64	M1	https://onlinelibrary.wiley.com/doi/abs/10.1002/ajpa.22554	10.1002/ajpa.22554	2.65
823	London, St. Saviour's Almhouse	1700	1900	51.5037	-0.09346	3.5	11.37	-19.42	M1	https://onlinelibrary.wiley.com/doi/abs/10.1002/ajpa.22554	10.1002/ajpa.22554	2.65
823	London, St. Saviour's Almhouse	1700	1900	51.5037	-0.09346	4.5	11.56	-18.7	M1	https://onlinelibrary.wiley.com/doi/abs/10.1002/ajpa.22554	10.1002/ajpa.22554	2.65
823	London, St. Saviour's Almhouse	1700	1900	51.5037	-0.09346	5.5	11.35	-19.43	M1	https://onlinelibrary.wiley.com/doi/abs/10.1002/ajpa.22554	10.1002/ajpa.22554	2.65
823	London, St. Saviour's Almhouse	1700	1900	51.5037	-0.09346	6.5	11.68	-19.02	M1	https://onlinelibrary.wiley.com/doi/abs/10.1002/ajpa.22554	10.1002/ajpa.22554	2.65
823	London, St. Saviour's Almhouse	1700	1900	51.5037	-0.09346	7.5	11.56	-19.3	M1	https://onlinelibrary.wiley.com/doi/abs/10.1002/ajpa.22554	10.1002/ajpa.22554	2.65
843	London, St. Saviour's Almhouse	1700	1900	51.5037	-0.09346	0.25	10.04	-21.18	M1	https://onlinelibrary.wiley.com/doi/abs/10.1002/ajpa.22554	10.1002/ajpa.22554	1.35
843	London, St. Saviour's Almhouse	1700	1900	51.5037	-0.09346	0.75	9.93	-19.9	M1	https://onlinelibrary.wiley.com/doi/abs/10.1002/ajpa.22554	10.1002/ajpa.22554	1.35
843	London, St. Saviour's Almhouse	1700	1900	51.5037	-0.09346	1.35	7.54	-20.12	M1	https://onlinelibrary.wiley.com/doi/abs/10.1002/ajpa.22554	10.1002/ajpa.22554	1.35
843	London, St. Saviour's Almhouse	1700	1900	51.5037	-0.09346	2	9.42	-19.95	M1	https://onlinelibrary.wiley.com/doi/abs/10.1002/ajpa.22554	10.1002/ajpa.22554	1.35
843	London, St. Saviour's Almhouse	1700	1900	51.5037	-0.09346	2.65	9.09	-20.42	M1	https://onlinelibrary.wiley.com/doi/abs/10.1002/ajpa.22554	10.1002/ajpa.22554	1.35
843	London, St. Saviour's Almhouse	1700	1900	51.5037	-0.09346	3.5	10.37	-19.64	M1	https://onlinelibrary.wiley.com/doi/abs/10.1002/ajpa.22554	10.1002/ajpa.22554	1.35
843	London, St. Saviour's Almhouse	1700	1900	51.5037	-0.09346	4.5	10.15	-20.01	M1	https://onlinelibrary.wiley.com/doi/abs/10.1002/ajpa.22554	10.1002/ajpa.22554	1.35
843	London, St. Saviour's Almhouse	1700	1900	51.5037	-0.09346	5.5	9.6	-19.75	M1	https://onlinelibrary.wiley.com/doi/abs/10.1002/ajpa.22554	10.1002/ajpa.22554	1.35
843	London, St. Saviour's Almhouse	1700	1900	51.5037	-0.09346	6.5	7.56	-20.92	M1	https://onlinelibrary.wiley.com/doi/abs/10.1002/ajpa.22554	10.1002/ajpa.22554	1.35
843	London, St. Saviour's Almhouse	1700	1900	51.5037	-0.09346	7.5	8.71	-20.31	M1	https://onlinelibrary.wiley.com/doi/abs/10.1002/ajpa.22554	10.1002/ajpa.22554	1.35
889	London, St. Saviour's Almhouse	1700	1900	51.5037	-0.09346	0.25	14.86	-18.04	M1	https://onlinelibrary.wiley.com/doi/abs/10.1002/ajpa.22554	10.1002/ajpa.22554	2
889	London, St. Saviour's Almhouse	1700	1900	51.5037	-0.09346	0.75	12.99	-18.9	M1	https://onlinelibrary.wiley.com/doi/abs/10.1002/ajpa.22554	10.1002/ajpa.22554	2
889	London, St. Saviour's Almhouse	1700	1900	51.5037	-0.09346	1.35	13.05	-18.2	M1	https://onlinelibrary.wiley.com/doi/abs/10.1002/ajpa.22554	10.1002/ajpa.22554	2
889	London, St. Saviour's Almhouse	1700	1900	51.5037	-0.09346	2	9.73	-20.92	M1	https://onlinelibrary.wiley.com/doi/abs/10.1002/ajpa.22554	10.1002/ajpa.22554	2
889	London, St. Saviour's Almhouse	1700	1900	51.5037	-0.09346	2.65	12.75	-19.14	M1	https://onlinelibrary.wiley.com/doi/abs/10.1002/ajpa.22554	10.1002/ajpa.22554	2
889	London, St. Saviour's Almhouse	1700	1900	51.5037	-0.09346	3.5	12.36	-18.53	M1	https://onlinelibrary.wiley.com/doi/abs/10.1002/ajpa.22554	10.1002/ajpa.22554	2
889	London, St. Saviour's Almhouse	1700	1900	51.5037	-0.09346	4.5	12.62	-18.43	M1	https://onlinelibrary.wiley.com/doi/abs/10.1002/ajpa.22554	10.1002/ajpa.22554	2
889	London, St. Saviour's Almhouse	1700	1900	51.5037	-0.09346	5.5	12.59	-19.26	M1	https://onlinelibrary.wiley.com/doi/abs/10.1002/ajpa.22554	10.1002/ajpa.22554	2
889	London, St. Saviour's Almhouse	1700	1900	51.5037	-0.09346	6.5	13.09	-18.66	M1	https://onlinelibrary.wiley.com/doi/abs/10.1002/ajpa.22554	10.1002/ajpa.22554	2
889	London, St. Saviour's Almhouse	1700	1900	51.5037	-0.09346	7.5	13.53	-18.65	M1	https://onlinelibrary.wiley.com/doi/abs/10.1002/ajpa.22554	10.1002/ajpa.22554	2
895	London, St. Saviour's Almhouse	1700	1900	51.5037	-0.09346	0.25	13.83	-19.37	M1	https://onlinelibrary.wiley.com/doi/abs/10.1002/ajpa.22554	10.1002/ajpa.22554	3.5
895	London, St. Saviour's Almhouse	1700	1900	51.5037	-0.09346	0.75	12.51	-19.6	M1	https://onlinelibrary.wiley.com/doi/abs/10.1002/ajpa.22554	10.1002/ajpa.22554	3.5
895	London, St. Saviour's Almhouse	1700	1900	51.5037	-0.09346	1.35	12.72	-18.96	M1	https://onlinelibrary.wiley.com/doi/abs/10.1002/ajpa.22554	10.1002/ajpa.22554	3.5
895	London, St. Saviour's Almhouse	1700	1900	51.5037	-0.09346	2	12.03	-18.7	M1	https://onlinelibrary.wiley.com/doi/abs/10.1002/ajpa.22554	10.1002/ajpa.22554	3.5
895	London, St. Saviour's Almhouse	1700	1900	51.5037	-0.09346	2.65	11.72	-18.9	M1	https://onlinelibrary.wiley.com/doi/abs/10.1002/ajpa.22554	10.1002/ajpa.22554	3.5
895	London, St. Saviour's Almhouse	1700	1900	51.5037	-0.09346	3.5	11.36	-18.85	M1	https://onlinelibrary.wiley.com/doi/abs/10.1002/ajpa.22554	10.1002/ajpa.22554	3.5
895	London, St. Saviour's Almhouse	1700	1900	51.5037	-0.09346	4.5	12.15	-18.33	M1	https://onlinelibrary.wiley.com/doi/abs/10.1002/ajpa.22554	10.1002/ajpa.22554	3.5
895	London, St. Saviour's Almhouse	1700	1900	51.5037	-0.09346	5.5	12.45	-18.21	M1	https://onlinelibrary.wiley.com/doi/abs/10.1002/ajpa.22554	10.1002/ajpa.22554	3.5
895	London, St. Saviour's Almhouse	1700	1900	51.5037	-0.09346	6.5	12.65	-18.22	M1	https://onlinelibrary.wiley.com/doi/abs/10.1002/ajpa.22554	10.1002/ajpa.22554	3.5
895	London, St. Saviour's Almhouse	1700	1900	51.5037	-0.09346	7.5	12.24	-18.45	M1	https://onlinelibrary.wiley.com/doi/abs/10.1002/ajpa.22554	10.1002/ajpa.22554	3.5
921	London, St. Saviour's Almhouse	1700	1900	51.5037	-0.09346	0.25	13.91	-19.46	M1	https://onlinelibrary.wiley.com/doi/abs/10.1002/ajpa.22554	10.1002/ajpa.22554	4.5
921	London, St. Saviour's Almhouse	1700	1900	51.5037	-0.09346	0.75	14.37	-18.87	M1	https://onlinelibrary.wiley.com/doi/abs/10.1002/ajpa.22554	10.1002/ajpa.22554	4.5
921	London, St. Saviour's Almhouse	1700	1900	51.5037	-0.09346	1.35	13.36	-18.98	M1	https://onlinelibrary.wiley.com/doi/abs/10.1002/ajpa.22554	10.1002/ajpa.22554	4.5
921	London, St. Saviour's Almhouse	1700	1900	51.5037	-0.09346	2	13.21	-18.89	M1	https://onlinelibrary.wiley.com/doi/abs/10.1002/ajpa.22554	10.1002/ajpa.22554	4.5
921	London, St. Saviour's Almhouse	1700	1900	51.5037	-0.09346	2.65	12.35	-19.15	M1	https://onlinelibrary.wiley.com/doi/abs/10.1002/ajpa.22554	10.1002/ajpa.22554	4.5
921	London, St. Saviour's Almhouse	1700	1900	51.5037	-0.09346	3.5	11.91	-19.15	M1	https://onlinelibrary.wiley.com/doi/abs/10.1002/ajpa.22554	10.1002/ajpa.22554	4.5
921	London, St. Saviour's Almhouse	1700	1900	51.5037	-0.09346	4.5	11.58	-19.52	M1	https://onlinelibrary.wiley.com/doi/abs/10.1002/ajpa.22554	10.1002/ajpa.22554	4.5
921	London, St. Saviour's Almhouse	1700	1900	51.5037	-0.09346	5.5	12.08	-19.18	M1	https://onlinelibrary.wiley.com/doi/abs/10.1002/ajpa.22554	10.1002/ajpa.22554	4.5
921	London, St. Saviour's Almhouse	1700	1900	51.5037	-0.09346	6.5	11.81	-19.22	M1	https://onlinelibrary.wiley.com/doi/abs/10.1002/ajpa.22554	10.1002/ajpa.22554	4.5
921	London, St. Saviour's Almhouse	1700	1900	51.5037	-0.09346	7.5	11.58	-19.44	M1	https://onlinelibrary.wiley.com/doi/abs/10.1002/ajpa.22554	10.1002/ajpa.22554	4.5
949	London, St. Saviour's Almhouse	1700	1900	51.5037	-0.09346	0.25	13.5	-19.13	M1	https://onlinelibrary.wiley.com/doi/abs/10.1002/ajpa.22554	10.1002/ajpa.22554	1.35
949	London, St. Saviour's Almhouse	1700	1900	51.5037	-0.09346	0.75	13.75	-18.9	M1	https://onlinelibrary.wiley.com/doi/abs/10.1002/ajpa.22554	10.1002/ajpa.22554	1.35
949	London, St. Saviour's Almhouse	1700	1900	51.5037	-0.09346	1.35	10.87	-19.83	M1	https://onlinelibrary.wiley.com/doi/abs/10.1002/ajpa.22554	10.1002/ajpa.22554	1.35
949	London, St. Saviour's Almhouse	1700	1900	51.5037	-0.09346	2	12.01	-18.45	M1	https://onlinelibrary.wiley.com/doi/abs/10.1002/ajpa.22554	10.1002/ajpa.22554	1.35
949	London, St. Saviour's Almhouse	1700	1900	51.5037	-0.09346	2.65	12.02	-18.34	M1	https://onlinelibrary.wiley.com/doi/abs/10.1002/ajpa.22554	10.1002/ajpa.22554	1.35
949	London, St. Saviour's Almhouse	1700	1900	51.5037	-0.09346	3.5	11.32	-18.66	M1	https://onlinelibrary.wiley.com/doi/abs/10.1002/ajpa.22554	10.1002/ajpa.22554	1.35
949	London, St. Saviour's Almhouse	1700	1900	51.5037	-0.09346	4.5	11.42	-18.77	M1	https://onlinelibrary.wiley.com/doi/abs/10.1002/ajpa.22554	10.1002/ajpa.22554	1.35
949	London, St. Saviour's Almhouse	1700	1900	51.5037	-0.09346	5.5	11.15	-18.81	M1	https://onlinelibrary.wiley.com/doi/abs/10.1002/ajpa.22554	10.1002/ajpa.22554	1.35
949	London, St. Saviour's Almhouse	1700	1900	51.5037	-0.09346	6.5	10.96	-19.38	M1	https://onlinelibrary.wiley.com/doi/abs/10.1002/ajpa.22554	10.1002/ajpa.22554	1.35
949	London, St. Saviour's Almhouse	1700	1900	51.5037	-0.09346	7.5	11.5	-19.19	M1	https://onlinelibrary.wiley.com/doi/abs/10.1002/ajpa.22554	10.1002/ajpa.22554	1.35
956	London, St. Saviour's Almhouse	1700	1900	51.5037	-0.09346	0.25	15.82	-18.39	M1	https://onlinelibrary.wiley.com/doi/abs/10.1002/ajpa.22554	10.1002/ajpa.22554	3.5
956	London, St. Saviour's Almhouse	1700	1900	51.5037	-0.09346	0.75	14.95	-18.89	M1	https://onlinelibrary.wiley.com/doi/abs/10.1002/ajpa.22554	10.1002/ajpa.22554	3.5
956	London, St. Saviour's Almhouse	1700	1900	51.5037	-0.09346	1.35	14.37	-18.8	M1	https://onlinelibrary.wiley.com/doi/abs/10.1002/ajpa.22554	10.1002/ajpa.22554	3.5
956	London, St. Saviour's Almhouse	1700	1900	51.5037	-0.09346	2	13.83	-18.51	M1	https://onlinelibrary.wiley.com/doi/abs/10.1002/ajpa.22554	10.1002/ajpa.22554	3.5
956	London, St. Saviour's Almhouse	1700	1900	51.5037	-0.09346	2.65	12.94	-19.29	M1	https://onlinelibrary.wiley.com/doi/abs/10.1002/ajpa.22554	10.1002/ajpa.22554	3.5
956	London, St. Saviour's Almhouse	1700	1900	51.5037	-0.09346	3.5	12.02	-18.72	M1	https://onlinelibrary.wiley.com/doi/abs/10.1002/ajpa.22554	10.1002/ajpa.22554	3.5
956	London, St. Saviour's Almhouse	1700	1900	51.5037	-0.09346	4.5	11.83	-19.35	M1	https://onlinelibrary.wiley.com/doi/abs/10.1002/ajpa.22554	10.1002/ajpa.22554	3.5
956	London, St. Saviour's Almhouse	1700	1900	51.5037	-0.09346	5.5	11.94	-18.51	M1	https://onlinelibrary.wiley.com/doi/abs/10.1002/ajpa.22554	10.1002/ajpa.22554	3.5
956	London, St. Saviour's Almhouse	1700	1900	51.5037	-0.09346	6.5	12.45	-18.08	M1	https://onlinelibrary.wiley.com/doi/abs/10.1002/ajpa.22554	10.1002/ajpa.22554	3.5
956	London, St. Saviour's Almhouse	1700	1900	51.5037	-0.09346	7.5	12.21	-18.81	M1	https://onlinelibrary.wiley.com/doi/abs/10.1002/ajpa.22554	10.1002/ajpa.22554	3.5
2079	London, St. Saviour's Almhouse	1700	1900	51.5037	-0.09346	0.25	11.03	-20.04	M1	https://onlinelibrary.wiley.com/doi/abs/10.1002/ajpa.22554	10.1002/ajpa.22554	2
2079	London, St. Saviour's Almhouse	1700	1900	51.5037	-0.09346	0.75	11.9	-19.68	M1	https://onlinelibrary.wiley.com/doi/abs/10.1002/ajpa.22554	10.1002/ajpa.22554	2
2079	London, St. Saviour's Almhouse	1700	1900	51.5037	-0.09346	1.35	9.46	-20.37	M1	https://onlinelibrary.wiley.com/doi/abs/10.1002/ajpa.22554	10.1002/ajpa.22554	2
2079	London, St. Saviour's Almhouse	1700	1900	51.5037	-0.09346	2	8.45	-21.18	M1	https://onlinelibrary.wiley.com/doi/abs/10.1002/ajpa.22554	10.1002/ajpa.22554	2
2079	London, St. Saviour's Almhouse	1700	1900	51.5037	-0.09346	2.65	9.63	-18.74	M1	https://onlinelibrary.wiley.com/doi/abs/10.1002/ajpa.22554	10.1002/ajpa.22554	2
2079	London, St. Saviour's Almhouse	1700	1900	51.5037	-0.09346	3.5	11.72	-19.45	M1	https://onlinelibrary.wiley.com/doi/abs/10.1002/ajpa.22554	10.1002/ajpa.22554	2
2079	London, St. Saviour's Almhouse	1700	1900	51.5037	-0.09346	4.5	10.95	-19.1	M1	https://onlinelibrary.wiley.com/doi/abs/10.1002/ajpa.22554	10.1002/ajpa.22554	2
2079	London, St. Saviour's Almhouse	1700	1900	51.5037	-0.09346	5.5	12.45	-18.51	M1	https://onlinelibrary.wiley.com/doi/abs/10.1002/ajpa.22554	10.1002/ajpa.22554	2
2079	London, St. Saviour's Almhouse	1700	1900	51.5037	-0.09346	6.5	11.56	-19.01	M1	https://onlinelibrary.wiley.com/doi/abs/10.1002/ajpa.22554	10.1002/ajpa.22554	2
2079	London, St. Saviour's Almhouse	1700	1900	51.5037	-0.09346	7.5	11.84	-18.55	M1	https://onlinelibrary.wiley.com/doi/abs/10.1002/ajpa.22554	10.1002/ajpa.22554	2
2127	London, St. Saviour's Almhouse	1700	1900	51.5037	-0.09346	0.25	9.33	-16.94	M1	https://onlinelibrary.wiley.com/doi/abs/10.1002/ajpa.22554	10.1002/ajpa.22554	3.5
2127	London, St. Saviour's Almhouse	1700	1900	51.5037	-0.09346	0.75	9.78	-17.21	M1	https://onlinelibrary.wiley.com/doi/abs/10.1002/ajpa.22554	10.1002/ajpa.22554	3.5
2127	London, St. Saviour's Almhouse	1700	1900	51.5037	-0.09346	1.35	8.23	-17.92	M1	https://onlinelibrary.wiley.com/doi/abs/10.1002/ajpa.22554	10.1002/ajpa.22554	3.5
2127	London, St. Saviour's Almhouse	1700	1900	51.5037	-0.09346	2	8.78	-16.51	M1	https://onlinelibrary.wiley.com/doi/abs/10.1002/ajpa.22554	10.1002/ajpa.22554	3.5
2127	London, St. Saviour's Almhouse	1700	1900	51.5037	-0.09346	2.65	8.73	-16.71	M1	https://onlinelibrary.wiley.com/doi/abs/10.1002/ajpa.22554	10.1002/ajpa.22554	3.5
2127	London, St. Saviour's Almhouse	1700	1900	51.5037	-0.09346	3.5	8.74	-17.31	M1	https://onlinelibrary.wiley.com/doi/abs/10.1002/ajpa.22554	10.1002/ajpa.22554	3.5
2127	London, St. Saviour's Almhouse	1700	1900	51.5037	-0.09346	4.5	9.57	-16.47	M1	https://onlinelibrary.wiley.com/doi/abs/10.1002/ajpa.22554	10.1002/ajpa.22554	3.5
2127	London, St. Saviour's Almhouse	1700	1900	51.5037	-0.09346	5.5	9.67	-16.51	M1	https://onlinelibrary.wiley.com/doi/abs/10.1002/ajpa.22554	10.1002/ajpa.22554	3.5
2127	London, St. Saviour's Almhouse	1700	1900	51.5037	-0.09346	6.5	10.15	-17.16	M1	https://onlinelibrary.wiley.com/doi/abs/10.1002/ajpa.22554	10.1002/ajpa.22554	3.5
2127	London, St. Saviour's Almhouse	1700	1900	51.5037	-0.09346	7.5	11.23	-17.59	M1	https://onlinelibrary.wiley.com/doi/abs/10.1002/ajpa.22554	10.1002/ajpa.22554	3.5
2199	London, St. Saviour's Almhouse	1700	1900	51.5037	-0.09346	0.25	17.28	-17.41	M1	https://onlinelibrary.wiley.com/doi/abs/10.1002/ajpa.22554	10.1002/ajpa.22554	2
2199	London, St. Saviour's Almhouse	1700	1900	51.5037	-0.09346	0.75	15.54	-18.52	M1	https://onlinelibrary.wiley.com/doi/abs/10.1002/ajpa.22554	10.1002/ajpa.22554	2
2199	London, St. Saviour's Almhouse	1700	1900	51.5037	-0.09346	1.35	12.89	-18.91	M1	https://onlinelibrary.wiley.com/doi/abs/10.1002/ajpa.22554	10.1002/ajpa.22554	2
2199	London, St. Saviour's Almhouse	1700	1900	51.5037	-0.09346	2	11.97	-19.26	M1	https://onlinelibrary.wiley.com/doi/abs/10.1002/ajpa.22554	10.1002/ajpa.22554	2
2199	London, St. Saviour's Almhouse	1700	1900	51.5037	-0.09346	2.65	11.92	-18.74	M1	https://onlinelibrary.wiley.com/doi/abs/10.1002/ajpa.22554	10.1002/ajpa.22554	2
2199	London, St. Saviour's Almhouse	1700	1900	51.5037	-0.09346	3.5	11.54	-18.47	M1	https://onlinelibrary.wiley.com/doi/abs/10.1002/ajpa.22554	10.1002/ajpa.22554	2
2199	London, St. Saviour's Almhouse	1700	1900	51.5037	-0.09346	4.5	11.71	-18.05	M1	https://onlinelibrary.wiley.com/doi/abs/10.1002/ajpa.22554	10.1002/ajpa.22554	2
2199	London, St. Saviour's Almhouse	1700	1900	51.5037	-0.09346	5.5	11.41	-18.14	M1	https://onlinelibrary.wiley.com/doi/abs/10.1002/ajpa.22554	10.1002/ajpa.22554	2
2199	London, St. Saviour's Almhouse	1700	1900	51.5037	-0.09346	6.5	11.38	-18.5	M1	https://onlinelibrary.wiley.com/doi/abs/10.1002/ajpa.22554	10.1002/ajpa.22554	2
2199	London, St. Saviour's Almhouse	1700	1900	51.5037	-0.09346	7.5	12.63	-17.93	M1	https://onlinelibrary.wiley.com/doi/abs/10.1002/ajpa.22554	10.1002/ajpa.22554	2
2272	London, St. Saviour's Almhouse	1700	1900	51.5037	-0.09346	0.25	16.7	-17.58	M1	https://onlinelibrary.wiley.com/doi/abs/10.1002/ajpa.22554	10.1002/ajpa.22554	2.65
2272	London, St. Saviour's Almhouse	1700	1900	51.5037	-0.09346	0.75	14.88	-17.69	M1	https://onlinelibrary.wiley.com/doi/abs/10.1002/ajpa.22554	10.1002/ajpa.22554	2.65
2272	London, St. Saviour's Almhouse	1700	1900	51.5037	-0.09346	1.35	15.24	-17.76	M1	https://onlinelibrary.wiley.com/doi/abs/10.1002/ajpa.22554	10.1002/ajpa.22554	2.65
2272	London, St. Saviour's Almhouse	1700	1900	51.5037	-0.09346	2	14.03	-18.02	M1	https://onlinelibrary.wiley.com/doi/abs/10.1002/ajpa.22554	10.1002/ajpa.22554	2.65
2272	London, St. Saviour's Almhouse	1700	1900	51.5037	-0.09346	2.65	13.35	-18.55	M1	https://onlinelibrary.wiley.com/doi/abs/10.1002/ajpa.22554	10.1002/ajpa.22554	2.65
2272	London, St. Saviour's Almhouse	1700	1900	51.5037	-0.09346	3.5	13.16	-17.9	M1	https://onlinelibrary.wiley.com/doi/abs/10.1002/ajpa.22554	10.1002/ajpa.22554	2.65
2272	London, St. Saviour's Almhouse	1700	1900	51.5037	-0.09346	4.5	12.48	-18.12	M1	https://onlinelibrary.wiley.com/doi/abs/10.1002/ajpa.22554	10.1002/ajpa.22554	2.65
2272	London, St. Saviour's Almhouse	1700	1900	51.5037	-0.09346	5.5	12.52	-18.05	M1	https://onlinelibrary.wiley.com/doi/abs/10.1002/ajpa.22554	10.1002/ajpa.22554	2.65
2272	London, St. Saviour's Almhouse	1700	1900	51.5037	-0.09346	6.5	11.88	-19.12	M1	https://onlinelibrary.wiley.com/doi/abs/10.1002/ajpa.22554	10.1002/ajpa.22554	2.65
2272	London, St. Saviour's Almhouse	1700	1900	51.5037	-0.09346	7.5	12.49	-19.45	M1	https://onlinelibrary.wiley.com/doi/abs/10.1002/ajpa.22554	10.1002/ajpa.22554	2.65
2350	London, St. Saviour's Almhouse	1700	1900	51.5037	-0.09346	0.25	14.94	-17.68	M1	https://onlinelibrary.wiley.com/doi/abs/10.1002/ajpa.22554	10.1002/ajpa.22554	1.35
2350	London, St. Saviour's Almhouse	1700	1900	51.5037	-0.09346	0.75	13.1	-17.5	M1	https://onlinelibrary.wiley.com/doi/abs/10.1002/ajpa.22554	10.1002/ajpa.22554	1.35
2350	London, St. Saviour's Almhouse	1700	1900	51.5037	-0.09346	1.35	11.73	-18.3	M1	https://onlinelibrary.wiley.com/doi/abs/10.1002/ajpa.22554	10.1002/ajpa.22554	1.35
2350	London, St. Saviour's Almhouse	1700	1900	51.5037	-0.09346	2	11.56	-18.52	M1	https://onlinelibrary.wiley.com/doi/abs/10.1002/ajpa.22554	10.1002/ajpa.22554	1.35
2350	London, St. Saviour's Almhouse	1700	1900	51.5037	-0.09346	2.65	11.55	-18.36	M1	https://onlinelibrary.wiley.com/doi/abs/10.1002/ajpa.22554	10.1002/ajpa.22554	1.35
2350	London, St. Saviour's Almhouse	1700	1900	51.5037	-0.09346	3.5	12.85	-17.09	M1	https://onlinelibrary.wiley.com/doi/abs/10.1002/ajpa.22554	10.1002/ajpa.22554	1.35
2350	London, St. Saviour's Almhouse	1700	1900	51.5037	-0.09346	4.5	12.11	-16.87	M1	https://onlinelibrary.wiley.com/doi/abs/10.1002/ajpa.22554	10.1002/ajpa.22554	1.35
2350	London, St. Saviour's Almhouse	1700	1900	51.5037	-0.09346	5.5	11.18	-18.35	M1	https://onlinelibrary.wiley.com/doi/abs/10.1002/ajpa.22554	10.1002/ajpa.22554	1.35
2350	London, St. Saviour's Almhouse	1700	1900	51.5037	-0.09346	6.5	12.22	-17.46	M1	https://onlinelibrary.wiley.com/doi/abs/10.1002/ajpa.22554	10.1002/ajpa.22554	1.35
2350	London, St. Saviour's Almhouse	1700	1900	51.5037	-0.09346	7.5	12.92	-17.6	M1	https://onlinelibrary.wiley.com/doi/abs/10.1002/ajpa.22554	10.1002/ajpa.22554	1.35
2406	London, St. Saviour's Almhouse	1700	1900	51.5037	-0.09346	0.25	14.54	-18.75	M1	https://onlinelibrary.wiley.com/doi/abs/10.1002/ajpa.22554	10.1002/ajpa.22554	2.65
2406	London, St. Saviour's Almhouse	1700	1900	51.5037	-0.09346	0.75	14.34	-17.94	M1	https://onlinelibrary.wiley.com/doi/abs/10.1002/ajpa.22554	10.1002/ajpa.22554	2.65
2406	London, St. Saviour's Almhouse	1700	1900	51.5037	-0.09346	1.35	12.65	-18.26	M1	https://onlinelibrary.wiley.com/doi/abs/10.1002/ajpa.22554	10.1002/ajpa.22554	2.65
2406	London, St. Saviour's Almhouse	1700	1900	51.5037	-0.09346	2	11.89	-18	M1	https://onlinelibrary.wiley.com/doi/abs/10.1002/ajpa.22554	10.1002/ajpa.22554	2.65
2406	London, St. Saviour's Almhouse	1700	1900	51.5037	-0.09346	2.65	10.67	-18.32	M1	https://onlinelibrary.wiley.com/doi/abs/10.1002/ajpa.22554	10.1002/ajpa.22554	2.65
2406	London, St. Saviour's Almhouse	1700	1900	51.5037	-0.09346	3.5	10.73	-18.13	M1	https://onlinelibrary.wiley.com/doi/abs/10.1002/ajpa.22554	10.1002/ajpa.22554	2.65
2406	London, St. Saviour's Almhouse	1700	1900	51.5037	-0.09346	4.5	10.85	-18.43	M1	https://onlinelibrary.wiley.com/doi/abs/10.1002/ajpa.22554	10.1002/ajpa.22554	2.65
2406	London, St. Saviour's Almhouse	1700	1900	51.5037	-0.09346	5.5	11.64	-17.89	M1	https://onlinelibrary.wiley.com/doi/abs/10.1002/ajpa.22554	10.1002/ajpa.22554	2.65
2406	London, St. Saviour's Almhouse	1700	1900	51.5037	-0.09346	6.5	11.49	-18	M1	https://onlinelibrary.wiley.com/doi/abs/10.1002/ajpa.22554	10.1002/ajpa.22554	2.65
2406	London, St. Saviour's Almhouse	1700	1900	51.5037	-0.09346	7.5	10.69	-18.66	M1	https://onlinelibrary.wiley.com/doi/abs/10.1002/ajpa.22554	10.1002/ajpa.22554	2.65
2417	London, St. Saviour's Almhouse	1700	1900	51.5037	-0.09346	0.25	12.94	-24.53	M1	https://onlinelibrary.wiley.com/doi/abs/10.1002/ajpa.22554	10.1002/ajpa.22554	2.65
2417	London, St. Saviour's Almhouse	1700	1900	51.5037	-0.09346	0.75	13.2	-19.33	M1	https://onlinelibrary.wiley.com/doi/abs/10.1002/ajpa.22554	10.1002/ajpa.22554	2.65
2417	London, St. Saviour's Almhouse	1700	1900	51.5037	-0.09346	1.35	12.04	-19.06	M1	https://onlinelibrary.wiley.com/doi/abs/10.1002/ajpa.22554	10.1002/ajpa.22554	2.65
2417	London, St. Saviour's Almhouse	1700	1900	51.5037	-0.09346	2	10.81	-19.19	M1	https://onlinelibrary.wiley.com/doi/abs/10.1002/ajpa.22554	10.1002/ajpa.22554	2.65
2417	London, St. Saviour's Almhouse	1700	1900	51.5037	-0.09346	2.65	10.5	-19.31	M1	https://onlinelibrary.wiley.com/doi/abs/10.1002/ajpa.22554	10.1002/ajpa.22554	2.65
2417	London, St. Saviour's Almhouse	1700	1900	51.5037	-0.09346	3.5	10.46	-19.67	M1	https://onlinelibrary.wiley.com/doi/abs/10.1002/ajpa.22554	10.1002/ajpa.22554	2.65
2417	London, St. Saviour's Almhouse	1700	1900	51.5037	-0.09346	4.5	11.07	-19.03	M1	https://onlinelibrary.wiley.com/doi/abs/10.1002/ajpa.22554	10.1002/ajpa.22554	2.65
2417	London, St. Saviour's Almhouse	1700	1900	51.5037	-0.09346	5.5	10.48	-19.14	M1	https://onlinelibrary.wiley.com/doi/abs/10.1002/ajpa.22554	10.1002/ajpa.22554	2.65
2417	London, St. Saviour's Almhouse	1700	1900	51.5037	-0.09346	6.5	10.81	-18.94	M1	https://onlinelibrary.wiley.com/doi/abs/10.1002/ajpa.22554	10.1002/ajpa.22554	2.65
2417	London, St. Saviour's Almhouse	1700	1900	51.5037	-0.09346	7.5	11.16	-19.05	M1	https://onlinelibrary.wiley.com/doi/abs/10.1002/ajpa.22554	10.1002/ajpa.22554	2.65
3065	London, St. Saviour's Almhouse	1700	1900	51.5037	-0.09346	0.25	14.1	-19.57	M1	https://onlinelibrary.wiley.com/doi/abs/10.1002/ajpa.22554	10.1002/ajpa.22554	3.5
3065	London, St. Saviour's Almhouse	1700	1900	51.5037	-0.09346	0.75	13.38	-19.61	M1	https://onlinelibrary.wiley.com/doi/abs/10.1002/ajpa.22554	10.1002/ajpa.22554	3.5
3065	London, St. Saviour's Almhouse	1700	1900	51.5037	-0.09346	1.35	11.9	-19.43	M1	https://onlinelibrary.wiley.com/doi/abs/10.1002/ajpa.22554	10.1002/ajpa.22554	3.5
3065	London, St. Saviour's Almhouse	1700	1900	51.5037	-0.09346	2	11.46	-19.5	M1	https://onlinelibrary.wiley.com/doi/abs/10.1002/ajpa.22554	10.1002/ajpa.22554	3.5
3065	London, St. Saviour's Almhouse	1700	1900	51.5037	-0.09346	2.65	11.46	-19.06	M1	https://onlinelibrary.wiley.com/doi/abs/10.1002/ajpa.22554	10.1002/ajpa.22554	3.5
3065	London, St. Saviour's Almhouse	1700	1900	51.5037	-0.09346	3.5	10.39	-19.77	M1	https://onlinelibrary.wiley.com/doi/abs/10.1002/ajpa.22554	10.1002/ajpa.22554	3.5
3065	London, St. Saviour's Almhouse	1700	1900	51.5037	-0.09346	4.5	11.81	-18.17	M1	https://onlinelibrary.wiley.com/doi/abs/10.1002/ajpa.22554	10.1002/ajpa.22554	3.5
3065	London, St. Saviour's Almhouse	1700	1900	51.5037	-0.09346	5.5	11.97	-18.73	M1	https://onlinelibrary.wiley.com/doi/abs/10.1002/ajpa.22554	10.1002/ajpa.22554	3.5
3065	London, St. Saviour's Almhouse	1700	1900	51.5037	-0.09346	6.5	11.78	-19.08	M1	https://onlinelibrary.wiley.com/doi/abs/10.1002/ajpa.22554	10.1002/ajpa.22554	3.5
3065	London, St. Saviour's Almhouse	1700	1900	51.5037	-0.09346	7.5	10.56	-20.66	M1	https://onlinelibrary.wiley.com/doi/abs/10.1002/ajpa.22554	10.1002/ajpa.22554	3.5
4005	London, St. Saviour's Almhouse	1700	1900	51.5037	-0.09346	0.25	14.86	-17.77	M1	https://onlinelibrary.wiley.com/doi/abs/10.1002/ajpa.22554	10.1002/ajpa.22554	2.65
4005	London, St. Saviour's Almhouse	1700	1900	51.5037	-0.09346	0.75	14.18	-18.04	M1	https://onlinelibrary.wiley.com/doi/abs/10.1002/ajpa.22554	10.1002/ajpa.22554	2.65
4005	London, St. Saviour's Almhouse	1700	1900	51.5037	-0.09346	1.35	12.5	-18.46	M1	https://onlinelibrary.wiley.com/doi/abs/10.1002/ajpa.22554	10.1002/ajpa.22554	2.65
4005	London, St. Saviour's Almhouse	1700	1900	51.5037	-0.09346	2	11.08	-18.17	M1	https://onlinelibrary.wiley.com/doi/abs/10.1002/ajpa.22554	10.1002/ajpa.22554	2.65
4005	London, St. Saviour's Almhouse	1700	1900	51.5037	-0.09346	2.65	10.65	-18.51	M1	https://onlinelibrary.wiley.com/doi/abs/10.1002/ajpa.22554	10.1002/ajpa.22554	2.65
4005	London, St. Saviour's Almhouse	1700	1900	51.5037	-0.09346	3.5	11.02	-18.45	M1	https://onlinelibrary.wiley.com/doi/abs/10.1002/ajpa.22554	10.1002/ajpa.22554	2.65
4005	London, St. Saviour's Almhouse	1700	1900	51.5037	-0.09346	4.5	10.83	-18.32	M1	https://onlinelibrary.wiley.com/doi/abs/10.1002/ajpa.22554	10.1002/ajpa.22554	2.65
4005	London, St. Saviour's Almhouse	1700	1900	51.5037	-0.09346	5.5	11.34	-18.38	M1	https://onlinelibrary.wiley.com/doi/abs/10.1002/ajpa.22554	10.1002/ajpa.22554	2.65
4005	London, St. Saviour's Almhouse	1700	1900	51.5037	-0.09346	6.5	10.93	-18.57	M1	https://onlinelibrary.wiley.com/doi/abs/10.1002/ajpa.22554	10.1002/ajpa.22554	2.65
4005	London, St. Saviour's Almhouse	1700	1900	51.5037	-0.09346	7.5	12.19	-18.22	M1	https://onlinelibrary.wiley.com/doi/abs/10.1002/ajpa.22554	10.1002/ajpa.22554	2.65
4050	London, St. Saviour's Almhouse	1700	1900	51.5037	-0.09346	0.25	14.67	-18.74	M1	https://onlinelibrary.wiley.com/doi/abs/10.1002/ajpa.22554	10.1002/ajpa.22554	2
4050	London, St. Saviour's Almhouse	1700	1900	51.5037	-0.09346	0.75	13.66	-17.78	M1	https://onlinelibrary.wiley.com/doi/abs/10.1002/ajpa.22554	10.1002/ajpa.22554	2
4050	London, St. Saviour's Almhouse	1700	1900	51.5037	-0.09346	1.35	11.61	-18.65	M1	https://onlinelibrary.wiley.com/doi/abs/10.1002/ajpa.22554	10.1002/ajpa.22554	2
4050	London, St. Saviour's Almhouse	1700	1900	51.5037	-0.09346	2	11.19	-18.81	M1	https://onlinelibrary.wiley.com/doi/abs/10.1002/ajpa.22554	10.1002/ajpa.22554	2
4050	London, St. Saviour's Almhouse	1700	1900	51.5037	-0.09346	2.65	11.53	-18.72	M1	https://onlinelibrary.wiley.com/doi/abs/10.1002/ajpa.22554	10.1002/ajpa.22554	2
4050	London, St. Saviour's Almhouse	1700	1900	51.5037	-0.09346	3.5	11.29	-18.98	M1	https://onlinelibrary.wiley.com/doi/abs/10.1002/ajpa.22554	10.1002/ajpa.22554	2
4050	London, St. Saviour's Almhouse	1700	1900	51.5037	-0.09346	4.5	11.48	-18.67	M1	https://onlinelibrary.wiley.com/doi/abs/10.1002/ajpa.22554	10.1002/ajpa.22554	2
4050	London, St. Saviour's Almhouse	1700	1900	51.5037	-0.09346	5.5	11.26	-18.77	M1	https://onlinelibrary.wiley.com/doi/abs/10.1002/ajpa.22554	10.1002/ajpa.22554	2
4050	London, St. Saviour's Almhouse	1700	1900	51.5037	-0.09346	6.5	11.52	-18.49	M1	https://onlinelibrary.wiley.com/doi/abs/10.1002/ajpa.22554	10.1002/ajpa.22554	2
4050	London, St. Saviour's Almhouse	1700	1900	51.5037	-0.09346	7.5	11.87	-18.16	M1	https://onlinelibrary.wiley.com/doi/abs/10.1002/ajpa.22554	10.1002/ajpa.22554	2
4052	London, St. Saviour's Almhouse	1700	1900	51.5037	-0.09346	0.25	12.17	-17.84	M1	https://onlinelibrary.wiley.com/doi/abs/10.1002/ajpa.22554	10.1002/ajpa.22554	3.5
4052	London, St. Saviour's Almhouse	1700	1900	51.5037	-0.09346	0.75	11.78	-17.86	M1	https://onlinelibrary.wiley.com/doi/abs/10.1002/ajpa.22554	10.1002/ajpa.22554	3.5
4052	London, St. Saviour's Almhouse	1700	1900	51.5037	-0.09346	1.35	12.25	-17.48	M1	https://onlinelibrary.wiley.com/doi/abs/10.1002/ajpa.22554	10.1002/ajpa.22554	3.5
4052	London, St. Saviour's Almhouse	1700	1900	51.5037	-0.09346	2	11.78	-17.66	M1	https://onlinelibrary.wiley.com/doi/abs/10.1002/ajpa.22554	10.1002/ajpa.22554	3.5
4052	London, St. Saviour's Almhouse	1700	1900	51.5037	-0.09346	2.65	11.85	-17.51	M1	https://onlinelibrary.wiley.com/doi/abs/10.1002/ajpa.22554	10.1002/ajpa.22554	3.5
4052	London, St. Saviour's Almhouse	1700	1900	51.5037	-0.09346	3.5	10.01	-18.91	M1	https://onlinelibrary.wiley.com/doi/abs/10.1002/ajpa.22554	10.1002/ajpa.22554	3.5
4052	London, St. Saviour's Almhouse	1700	1900	51.5037	-0.09346	4.5	11.46	-18.04	M1	https://onlinelibrary.wiley.com/doi/abs/10.1002/ajpa.22554	10.1002/ajpa.22554	3.5
4052	London, St. Saviour's Almhouse	1700	1900	51.5037	-0.09346	5.5	10.36	-18.77	M1	https://onlinelibrary.wiley.com/doi/abs/10.1002/ajpa.22554	10.1002/ajpa.22554	3.5
4052	London, St. Saviour's Almhouse	1700	1900	51.5037	-0.09346	6.5	11.95	-17.62	M1	https://onlinelibrary.wiley.com/doi/abs/10.1002/ajpa.22554	10.1002/ajpa.22554	3.5
4052	London, St. Saviour's Almhouse	1700	1900	51.5037	-0.09346	7.5	11.61	-18.13	M1	https://onlinelibrary.wiley.com/doi/abs/10.1002/ajpa.22554	10.1002/ajpa.22554	3.5
8036-11	Apollonia	-500	-100	42.4125	27.6992	0	13.7	-17	dM2	https://macsphere.mcmaster.ca/handle/11375/9279		0.7
8036-11	Apollonia	-500	-100	42.4125	27.6992	0.6	13.6	-17.1	dM2	https://macsphere.mcmaster.ca/handle/11375/9279		0.7
8036-11	Apollonia	-500	-100	42.4125	27.6992	1.45	13.2	-15.7	dM2	https://macsphere.mcmaster.ca/handle/11375/9279		0.7
8036-11	Apollonia	-500	-100	42.4125	27.6992	-0.25	13.7	-16.7	dM1	https://macsphere.mcmaster.ca/handle/11375/9279		0.7
8036-11	Apollonia	-500	-100	42.4125	27.6992	0.25	13.8	-17.1	dM1	https://macsphere.mcmaster.ca/handle/11375/9279		0.7
8036-11	Apollonia	-500	-100	42.4125	27.6992	0.7	13.2	-16.9	dM1	https://macsphere.mcmaster.ca/handle/11375/9279		0.7
8036-11	Apollonia	-500	-100	42.4125	27.6992	1.6	13.6	-16.4	dM1	https://macsphere.mcmaster.ca/handle/11375/9279		0.7
ACN_022	Arene Candide Cave	-4847	-4715	44.1623	8.32815	1.8	11.5515	-19.7462	M1	https://www.sciencedirect.com/science/article/pii/S1879981719301548?	10.1016/j.ijpp.2019.12.007	3.7
ACN_022	Arene Candide Cave	-4847	-4715	44.1623	8.32815	2.7	11.2473	-19.7613	M1	https://www.sciencedirect.com/science/article/pii/S1879981719301548?	10.1016/j.ijpp.2019.12.007	3.7
ACN_022	Arene Candide Cave	-4847	-4715	44.1623	8.32815	3.7	10.0174	-20.272	M1	https://www.sciencedirect.com/science/article/pii/S1879981719301548?	10.1016/j.ijpp.2019.12.007	3.7
ACN_022	Arene Candide Cave	-4847	-4715	44.1623	8.32815	4.7	10.0481	-20.1153	M1	https://www.sciencedirect.com/science/article/pii/S1879981719301548?	10.1016/j.ijpp.2019.12.007	3.7
ACN_022	Arene Candide Cave	-4847	-4715	44.1623	8.32815	5.6	10.082	-20.0429	M1	https://www.sciencedirect.com/science/article/pii/S1879981719301548?	10.1016/j.ijpp.2019.12.007	3.7
ACN_022	Arene Candide Cave	-4847	-4715	44.1623	8.32815	6.6	9.53189	-20.1573	M1	https://www.sciencedirect.com/science/article/pii/S1879981719301548?	10.1016/j.ijpp.2019.12.007	3.7
ACN_022	Arene Candide Cave	-4847	-4715	44.1623	8.32815	7.6	9.48414	-20.2597	M1	https://www.sciencedirect.com/science/article/pii/S1879981719301548?	10.1016/j.ijpp.2019.12.007	3.7
ACN_022	Arene Candide Cave	-4847	-4715	44.1623	8.32815	8.5	9.54424	-20.005	M1	https://www.sciencedirect.com/science/article/pii/S1879981719301548?	10.1016/j.ijpp.2019.12.007	3.7
ACN_022	Arene Candide Cave	-4847	-4715	44.1623	8.32815	9.5	9.8225	-19.9432	M1	https://www.sciencedirect.com/science/article/pii/S1879981719301548?	10.1016/j.ijpp.2019.12.007	3.7
ANI_001	Arma delle Anime	-776	-488	44.1915	8.31291	1.8	10.0829	-19.451	M1	https://www.sciencedirect.com/science/article/pii/S1879981719301548?	10.1016/j.ijpp.2019.12.007	3.9
ANI_001	Arma delle Anime	-776	-488	44.1915	8.31291	2.7	8.16747	-20.2832	M1	https://www.sciencedirect.com/science/article/pii/S1879981719301548?	10.1016/j.ijpp.2019.12.007	3.9
ANI_001	Arma delle Anime	-776	-488	44.1915	8.31291	3.3	7.53641	-20.24	M1	https://www.sciencedirect.com/science/article/pii/S1879981719301548?	10.1016/j.ijpp.2019.12.007	3.9
ANI_001	Arma delle Anime	-776	-488	44.1915	8.31291	3.9	7.34575	-19.927	M1	https://www.sciencedirect.com/science/article/pii/S1879981719301548?	10.1016/j.ijpp.2019.12.007	3.9
ANI_001	Arma delle Anime	-776	-488	44.1915	8.31291	4.5	7.32644	-19.791	M1	https://www.sciencedirect.com/science/article/pii/S1879981719301548?	10.1016/j.ijpp.2019.12.007	3.9
ANI_001	Arma delle Anime	-776	-488	44.1915	8.31291	5.1	7.44784	-19.8806	M1	https://www.sciencedirect.com/science/article/pii/S1879981719301548?	10.1016/j.ijpp.2019.12.007	3.9
ANI_001	Arma delle Anime	-776	-488	44.1915	8.31291	5.8	7.48156	-19.9007	M1	https://www.sciencedirect.com/science/article/pii/S1879981719301548?	10.1016/j.ijpp.2019.12.007	3.9
ANI_001	Arma delle Anime	-776	-488	44.1915	8.31291	6.4	7.52739	-19.9036	M1	https://www.sciencedirect.com/science/article/pii/S1879981719301548?	10.1016/j.ijpp.2019.12.007	3.9
ANI_001	Arma delle Anime	-776	-488	44.1915	8.31291	7	7.69275	-19.8541	M1	https://www.sciencedirect.com/science/article/pii/S1879981719301548?	10.1016/j.ijpp.2019.12.007	3.9
ANI_001	Arma delle Anime	-776	-488	44.1915	8.31291	7.6	7.75385	-19.7948	M1	https://www.sciencedirect.com/science/article/pii/S1879981719301548?	10.1016/j.ijpp.2019.12.007	3.9
ANI_001	Arma delle Anime	-776	-488	44.1915	8.31291	8.2	7.53203	-19.8778	M1	https://www.sciencedirect.com/science/article/pii/S1879981719301548?	10.1016/j.ijpp.2019.12.007	3.9
ANI_001	Arma delle Anime	-776	-488	44.1915	8.31291	8.8	7.50692	-19.65	M1	https://www.sciencedirect.com/science/article/pii/S1879981719301548?	10.1016/j.ijpp.2019.12.007	3.9
ANI_001	Arma delle Anime	-776	-488	44.1915	8.31291	9.4	7.56688	-19.3091	M1	https://www.sciencedirect.com/science/article/pii/S1879981719301548?	10.1016/j.ijpp.2019.12.007	3.9
ANI_001	Arma delle Anime	-776	-488	44.1915	8.31291	10	7.66302	-19.1659	M1	https://www.sciencedirect.com/science/article/pii/S1879981719301548?	10.1016/j.ijpp.2019.12.007	3.9
ANI_002	Arma delle Anime	-2467	-2236	44.1915	8.31291	1.3	10.8215	-20.2859	M1	https://www.sciencedirect.com/science/article/pii/S1879981719301548?	10.1016/j.ijpp.2019.12.007	3.9
ANI_002	Arma delle Anime	-2467	-2236	44.1915	8.31291	1.8	9.2061	-20.8203	M1	https://www.sciencedirect.com/science/article/pii/S1879981719301548?	10.1016/j.ijpp.2019.12.007	3.9
ANI_002	Arma delle Anime	-2467	-2236	44.1915	8.31291	2.3	8.38952	-20.8834	M1	https://www.sciencedirect.com/science/article/pii/S1879981719301548?	10.1016/j.ijpp.2019.12.007	3.9
ANI_002	Arma delle Anime	-2467	-2236	44.1915	8.31291	2.9	8.00545	-20.9583	M1	https://www.sciencedirect.com/science/article/pii/S1879981719301548?	10.1016/j.ijpp.2019.12.007	3.9
ANI_002	Arma delle Anime	-2467	-2236	44.1915	8.31291	3.4	7.5865	-21.2367	M1	https://www.sciencedirect.com/science/article/pii/S1879981719301548?	10.1016/j.ijpp.2019.12.007	3.9
ANI_002	Arma delle Anime	-2467	-2236	44.1915	8.31291	3.9	7.22866	-21.2016	M1	https://www.sciencedirect.com/science/article/pii/S1879981719301548?	10.1016/j.ijpp.2019.12.007	3.9
ANI_002	Arma delle Anime	-2467	-2236	44.1915	8.31291	4.4	7.27683	-20.9962	M1	https://www.sciencedirect.com/science/article/pii/S1879981719301548?	10.1016/j.ijpp.2019.12.007	3.9
ANI_002	Arma delle Anime	-2467	-2236	44.1915	8.31291	4.9	7.1973	-21.0123	M1	https://www.sciencedirect.com/science/article/pii/S1879981719301548?	10.1016/j.ijpp.2019.12.007	3.9
ANI_002	Arma delle Anime	-2467	-2236	44.1915	8.31291	5.4	7.20006	-20.9303	M1	https://www.sciencedirect.com/science/article/pii/S1879981719301548?	10.1016/j.ijpp.2019.12.007	3.9
ANI_002	Arma delle Anime	-2467	-2236	44.1915	8.31291	5.9	7.24824	-21.0178	M1	https://www.sciencedirect.com/science/article/pii/S1879981719301548?	10.1016/j.ijpp.2019.12.007	3.9
ANI_002	Arma delle Anime	-2467	-2236	44.1915	8.31291	6.4	7.3726	-20.8297	M1	https://www.sciencedirect.com/science/article/pii/S1879981719301548?	10.1016/j.ijpp.2019.12.007	3.9
ANI_002	Arma delle Anime	-2467	-2236	44.1915	8.31291	6.9	7.37219	-20.8666	M1	https://www.sciencedirect.com/science/article/pii/S1879981719301548?	10.1016/j.ijpp.2019.12.007	3.9
ANI_002	Arma delle Anime	-2467	-2236	44.1915	8.31291	7.4	7.30594	-20.8796	M1	https://www.sciencedirect.com/science/article/pii/S1879981719301548?	10.1016/j.ijpp.2019.12.007	3.9
ANI_002	Arma delle Anime	-2467	-2236	44.1915	8.31291	8	7.37974	-20.9521	M1	https://www.sciencedirect.com/science/article/pii/S1879981719301548?	10.1016/j.ijpp.2019.12.007	3.9
ANI_002	Arma delle Anime	-2467	-2236	44.1915	8.31291	8.5	7.66172	-20.8273	M1	https://www.sciencedirect.com/science/article/pii/S1879981719301548?	10.1016/j.ijpp.2019.12.007	3.9
ANI_002	Arma delle Anime	-2467	-2236	44.1915	8.31291	9	7.65423	-20.682	M1	https://www.sciencedirect.com/science/article/pii/S1879981719301548?	10.1016/j.ijpp.2019.12.007	3.9
ANI_002	Arma delle Anime	-2467	-2236	44.1915	8.31291	9.5	7.70724	-20.689	M1	https://www.sciencedirect.com/science/article/pii/S1879981719301548?	10.1016/j.ijpp.2019.12.007	3.9
ANI_002	Arma delle Anime	-2467	-2236	44.1915	8.31291	10	7.8594	-20.5256	M1	https://www.sciencedirect.com/science/article/pii/S1879981719301548?	10.1016/j.ijpp.2019.12.007	3.9
AQ_012	Arma dell'Aquila	-5644	-5528	44.1982	8.32812	1.8	10.3592	-19.8441	M1	https://www.sciencedirect.com/science/article/pii/S1879981719301548?	10.1016/j.ijpp.2019.12.007	3.4
AQ_012	Arma dell'Aquila	-5644	-5528	44.1982	8.32812	3.4	8.70927	-20.2068	M1	https://www.sciencedirect.com/science/article/pii/S1879981719301548?	10.1016/j.ijpp.2019.12.007	3.4
AQ_012	Arma dell'Aquila	-5644	-5528	44.1982	8.32812	4.9	9.41757	-20.1276	M1	https://www.sciencedirect.com/science/article/pii/S1879981719301548?	10.1016/j.ijpp.2019.12.007	3.4
ArchM1	Archiud	337	500	46.8905	24.4408	0	13.2757	-13.9061	M1	https://onlinelibrary.wiley.com/doi/abs/10.1002/oa.2760	10.1002/oa.2760	4
ArchM1	Archiud	337	500	46.8905	24.4408	0.5	13.2757	-13.9061	M1	https://onlinelibrary.wiley.com/doi/abs/10.1002/oa.2760	10.1002/oa.2760	4
ArchM1	Archiud	337	500	46.8905	24.4408	1	13.2757	-13.9061	M1	https://onlinelibrary.wiley.com/doi/abs/10.1002/oa.2760	10.1002/oa.2760	4
ArchM1	Archiud	337	500	46.8905	24.4408	1.5	11.314	-14.5217	M1	https://onlinelibrary.wiley.com/doi/abs/10.1002/oa.2760	10.1002/oa.2760	4
ArchM1	Archiud	337	500	46.8905	24.4408	2	11.314	-14.5217	M1	https://onlinelibrary.wiley.com/doi/abs/10.1002/oa.2760	10.1002/oa.2760	4
ArchM1	Archiud	337	500	46.8905	24.4408	2.5	10.0598	-14.8518	M1	https://onlinelibrary.wiley.com/doi/abs/10.1002/oa.2760	10.1002/oa.2760	4
ArchM1	Archiud	337	500	46.8905	24.4408	3	9.6915	-14.5993	M1	https://onlinelibrary.wiley.com/doi/abs/10.1002/oa.2760	10.1002/oa.2760	4
ArchM1	Archiud	337	500	46.8905	24.4408	3.5	9.6915	-14.5993	M1	https://onlinelibrary.wiley.com/doi/abs/10.1002/oa.2760	10.1002/oa.2760	4
ArchM1	Archiud	337	500	46.8905	24.4408	4	9.40147	-14.0974	M1	https://onlinelibrary.wiley.com/doi/abs/10.1002/oa.2760	10.1002/oa.2760	4
ArchM1	Archiud	337	500	46.8905	24.4408	4.5	9.40147	-14.0974	M1	https://onlinelibrary.wiley.com/doi/abs/10.1002/oa.2760	10.1002/oa.2760	4
ArchM1	Archiud	337	500	46.8905	24.4408	5	9.38487	-14.3395	M1	https://onlinelibrary.wiley.com/doi/abs/10.1002/oa.2760	10.1002/oa.2760	4
ArchM1	Archiud	337	500	46.8905	24.4408	5.5	9.58125	-15.4432	M1	https://onlinelibrary.wiley.com/doi/abs/10.1002/oa.2760	10.1002/oa.2760	4
ArchM1	Archiud	337	500	46.8905	24.4408	6	9.58125	-15.4432	M1	https://onlinelibrary.wiley.com/doi/abs/10.1002/oa.2760	10.1002/oa.2760	4
ArchM1	Archiud	337	500	46.8905	24.4408	6.5	9.8937	-14.7248	M1	https://onlinelibrary.wiley.com/doi/abs/10.1002/oa.2760	10.1002/oa.2760	4
ArchM1	Archiud	337	500	46.8905	24.4408	7	9.8937	-14.7248	M1	https://onlinelibrary.wiley.com/doi/abs/10.1002/oa.2760	10.1002/oa.2760	4
ArchM1	Archiud	337	500	46.8905	24.4408	7.5	10.576	-14.0815	M1	https://onlinelibrary.wiley.com/doi/abs/10.1002/oa.2760	10.1002/oa.2760	4
ArchM1	Archiud	337	500	46.8905	24.4408	8	10.9931	-14.9733	M1	https://onlinelibrary.wiley.com/doi/abs/10.1002/oa.2760	10.1002/oa.2760	4
ArchM1	Archiud	337	500	46.8905	24.4408	8.5	10.9931	-14.9733	M1	https://onlinelibrary.wiley.com/doi/abs/10.1002/oa.2760	10.1002/oa.2760	4
ArchM1	Archiud	337	500	46.8905	24.4408	9	11.37	-13.71	M1	https://onlinelibrary.wiley.com/doi/abs/10.1002/oa.2760	10.1002/oa.2760	4
ArchM1	Archiud	337	500	46.8905	24.4408	9.5	11.37	-13.71	M1	https://onlinelibrary.wiley.com/doi/abs/10.1002/oa.2760	10.1002/oa.2760	4
ArchM41	Archiud	500	700	46.8905	24.4408	0.5	13.7289	-16.2169	M1	https://onlinelibrary.wiley.com/doi/abs/10.1002/oa.2760	10.1002/oa.2760	2
ArchM41	Archiud	500	700	46.8905	24.4408	1	13.7289	-16.2169	M1	https://onlinelibrary.wiley.com/doi/abs/10.1002/oa.2760	10.1002/oa.2760	2
ArchM41	Archiud	500	700	46.8905	24.4408	1.5	12.4575	-16.3064	M1	https://onlinelibrary.wiley.com/doi/abs/10.1002/oa.2760	10.1002/oa.2760	2
ArchM41	Archiud	500	700	46.8905	24.4408	2	12.4575	-16.3064	M1	https://onlinelibrary.wiley.com/doi/abs/10.1002/oa.2760	10.1002/oa.2760	2
ArchM41	Archiud	500	700	46.8905	24.4408	2.5	10.5244	-16.7287	M1	https://onlinelibrary.wiley.com/doi/abs/10.1002/oa.2760	10.1002/oa.2760	2
ArchM41	Archiud	500	700	46.8905	24.4408	3	10.1056	-16.4876	M1	https://onlinelibrary.wiley.com/doi/abs/10.1002/oa.2760	10.1002/oa.2760	2
ArchM41	Archiud	500	700	46.8905	24.4408	3.5	9.76382	-16.8607	M1	https://onlinelibrary.wiley.com/doi/abs/10.1002/oa.2760	10.1002/oa.2760	2
ArchM41	Archiud	500	700	46.8905	24.4408	4	9.76382	-16.8607	M1	https://onlinelibrary.wiley.com/doi/abs/10.1002/oa.2760	10.1002/oa.2760	2
ArchM41	Archiud	500	700	46.8905	24.4408	4.5	9.5162	-16.8	M1	https://onlinelibrary.wiley.com/doi/abs/10.1002/oa.2760	10.1002/oa.2760	2
ArchM41	Archiud	500	700	46.8905	24.4408	5	9.5162	-16.8	M1	https://onlinelibrary.wiley.com/doi/abs/10.1002/oa.2760	10.1002/oa.2760	2
ArchM41	Archiud	500	700	46.8905	24.4408	-0.2	13.6607	-16.0832	dM2	https://onlinelibrary.wiley.com/doi/abs/10.1002/oa.2760	10.1002/oa.2760	2
ArchM41	Archiud	500	700	46.8905	24.4408	0	13.5603	-16.0575	dM2	https://onlinelibrary.wiley.com/doi/abs/10.1002/oa.2760	10.1002/oa.2760	2
ArchM41	Archiud	500	700	46.8905	24.4408	0.5	13.3383	-16.233	dM2	https://onlinelibrary.wiley.com/doi/abs/10.1002/oa.2760	10.1002/oa.2760	2
ArchM41	Archiud	500	700	46.8905	24.4408	1	13.1295	-16.2082	dM2	https://onlinelibrary.wiley.com/doi/abs/10.1002/oa.2760	10.1002/oa.2760	2
ArchM41	Archiud	500	700	46.8905	24.4408	1.5	11.3941	-16.2502	dM2	https://onlinelibrary.wiley.com/doi/abs/10.1002/oa.2760	10.1002/oa.2760	2
ArchM41	Archiud	500	700	46.8905	24.4408	2	10.6057	-16.212	dM2	https://onlinelibrary.wiley.com/doi/abs/10.1002/oa.2760	10.1002/oa.2760	2
ArchM41	Archiud	500	700	46.8905	24.4408	2.5	10.6137	-16.1729	dM2	https://onlinelibrary.wiley.com/doi/abs/10.1002/oa.2760	10.1002/oa.2760	2
ArchM41	Archiud	500	700	46.8905	24.4408	3	9.93384	-16.2979	dM2	https://onlinelibrary.wiley.com/doi/abs/10.1002/oa.2760	10.1002/oa.2760	2
ArchM41	Archiud	500	700	46.8905	24.4408	3.5	10.2763	-16.3628	dM2	https://onlinelibrary.wiley.com/doi/abs/10.1002/oa.2760	10.1002/oa.2760	2
ArchM69	Archiud	500	700	46.8905	24.4408	0.5	14.4755	-14.0015	M1	https://onlinelibrary.wiley.com/doi/abs/10.1002/oa.2760	10.1002/oa.2760	2.5
ArchM69	Archiud	500	700	46.8905	24.4408	1	12.8927	-15.782	M1	https://onlinelibrary.wiley.com/doi/abs/10.1002/oa.2760	10.1002/oa.2760	2.5
ArchM69	Archiud	500	700	46.8905	24.4408	1.5	12.8927	-15.782	M1	https://onlinelibrary.wiley.com/doi/abs/10.1002/oa.2760	10.1002/oa.2760	2.5
ArchM69	Archiud	500	700	46.8905	24.4408	2	11.6659	-16.8665	M1	https://onlinelibrary.wiley.com/doi/abs/10.1002/oa.2760	10.1002/oa.2760	2.5
ArchM69	Archiud	500	700	46.8905	24.4408	2.5	11.0151	-16.7905	M1	https://onlinelibrary.wiley.com/doi/abs/10.1002/oa.2760	10.1002/oa.2760	2.5
ArchM69	Archiud	500	700	46.8905	24.4408	3	11.0172	-17.3054	M1	https://onlinelibrary.wiley.com/doi/abs/10.1002/oa.2760	10.1002/oa.2760	2.5
ArchM69	Archiud	500	700	46.8905	24.4408	3.5	11.2665	-17.1778	M1	https://onlinelibrary.wiley.com/doi/abs/10.1002/oa.2760	10.1002/oa.2760	2.5
ArchM69	Archiud	500	700	46.8905	24.4408	4	11.4441	-17.6832	M1	https://onlinelibrary.wiley.com/doi/abs/10.1002/oa.2760	10.1002/oa.2760	2.5
ArchM69	Archiud	500	700	46.8905	24.4408	-0.2	14.5171	-13.716	dM1	https://onlinelibrary.wiley.com/doi/abs/10.1002/oa.2760	10.1002/oa.2760	2.5
ArchM69	Archiud	500	700	46.8905	24.4408	0	15.0756	-13.4218	dM1	https://onlinelibrary.wiley.com/doi/abs/10.1002/oa.2760	10.1002/oa.2760	2.5
ArchM69	Archiud	500	700	46.8905	24.4408	0.5	14.8691	-14.1635	dM1	https://onlinelibrary.wiley.com/doi/abs/10.1002/oa.2760	10.1002/oa.2760	2.5
ArchM69	Archiud	500	700	46.8905	24.4408	1	13.5336	-15.9074	dM1	https://onlinelibrary.wiley.com/doi/abs/10.1002/oa.2760	10.1002/oa.2760	2.5
ArchM69	Archiud	500	700	46.8905	24.4408	1.5	13.3159	-16.2534	dM1	https://onlinelibrary.wiley.com/doi/abs/10.1002/oa.2760	10.1002/oa.2760	2.5
ArchM69	Archiud	500	700	46.8905	24.4408	2	12.0595	-17.0921	dM1	https://onlinelibrary.wiley.com/doi/abs/10.1002/oa.2760	10.1002/oa.2760	2.5
ArchM69	Archiud	500	700	46.8905	24.4408	2.5	11.1105	-17.292	dM1	https://onlinelibrary.wiley.com/doi/abs/10.1002/oa.2760	10.1002/oa.2760	2.5
ArchM69	Archiud	500	700	46.8905	24.4408	3	11.5627	-16.806	dM1	https://onlinelibrary.wiley.com/doi/abs/10.1002/oa.2760	10.1002/oa.2760	2.5
ArchM69	Archiud	500	700	46.8905	24.4408	3.5	11.5627	-16.806	dM1	https://onlinelibrary.wiley.com/doi/abs/10.1002/oa.2760	10.1002/oa.2760	2.5
Az115 T2	Atacama Desert Sites	-1700	450	-18.4088	-70.076	-0.2	15.5	-13.7	dM1	https://scielo.conicyt.cl/scielo.php?pid=S0717-73562018005000802&script=sci_arttext	10.4067/S0717-73562018005000802Â	2.7
Az115 T2	Atacama Desert Sites	-1700	450	-18.4088	-70.076	0.1	15.5	-14.3	dM1	https://scielo.conicyt.cl/scielo.php?pid=S0717-73562018005000802&script=sci_arttext	10.4067/S0717-73562018005000802Â	2.7
Az115 T2	Atacama Desert Sites	-1700	450	-18.4088	-70.076	0.3	15.9	-15	dM1	https://scielo.conicyt.cl/scielo.php?pid=S0717-73562018005000802&script=sci_arttext	10.4067/S0717-73562018005000802Â	2.7
Az115 T2	Atacama Desert Sites	-1700	450	-18.4088	-70.076	0.6	16.1	-15.3	dM1	https://scielo.conicyt.cl/scielo.php?pid=S0717-73562018005000802&script=sci_arttext	10.4067/S0717-73562018005000802Â	2.7
Az115 T2	Atacama Desert Sites	-1700	450	-18.4088	-70.076	0.9	16.2	-15.4	dM1	https://scielo.conicyt.cl/scielo.php?pid=S0717-73562018005000802&script=sci_arttext	10.4067/S0717-73562018005000802Â	2.7
Az115 T2	Atacama Desert Sites	-1700	450	-18.4088	-70.076	1.1	16	-15	dM1	https://scielo.conicyt.cl/scielo.php?pid=S0717-73562018005000802&script=sci_arttext	10.4067/S0717-73562018005000802Â	2.7
Az115 T2	Atacama Desert Sites	-1700	450	-18.4088	-70.076	1.4	16.2	-15	dM1	https://scielo.conicyt.cl/scielo.php?pid=S0717-73562018005000802&script=sci_arttext	10.4067/S0717-73562018005000802Â	2.7
Az115 T2	Atacama Desert Sites	-1700	450	-18.4088	-70.076	1.7	16.4	-15.3	dM1	https://scielo.conicyt.cl/scielo.php?pid=S0717-73562018005000802&script=sci_arttext	10.4067/S0717-73562018005000802Â	2.7
Az115 T2	Atacama Desert Sites	-1700	450	-18.4088	-70.076	1.9	16.6	-15.9	dM1	https://scielo.conicyt.cl/scielo.php?pid=S0717-73562018005000802&script=sci_arttext	10.4067/S0717-73562018005000802Â	2.7
Az115 T2	Atacama Desert Sites	-1700	450	-18.4088	-70.076	2.2	16.7	-16.5	dM1	https://scielo.conicyt.cl/scielo.php?pid=S0717-73562018005000802&script=sci_arttext	10.4067/S0717-73562018005000802Â	2.7
Az115 T2	Atacama Desert Sites	-1700	450	-18.4088	-70.076	2.4	16.3	-16.1	dM1	https://scielo.conicyt.cl/scielo.php?pid=S0717-73562018005000802&script=sci_arttext	10.4067/S0717-73562018005000802Â	2.7
Az115 T2	Atacama Desert Sites	-1700	450	-18.4088	-70.076	2.7	16.2	-15.7	dM1	https://scielo.conicyt.cl/scielo.php?pid=S0717-73562018005000802&script=sci_arttext	10.4067/S0717-73562018005000802Â	2.7
Az115 T2	Atacama Desert Sites	-1700	450	-18.4088	-70.076	3	17.4	-16.6	dM1	https://scielo.conicyt.cl/scielo.php?pid=S0717-73562018005000802&script=sci_arttext	10.4067/S0717-73562018005000802Â	2.7
Az115 T2	Atacama Desert Sites	-1700	450	-18.4088	-70.076	3.2	16.5	-15.9	dM1	https://scielo.conicyt.cl/scielo.php?pid=S0717-73562018005000802&script=sci_arttext	10.4067/S0717-73562018005000802Â	2.7
Az115 T6	Atacama Desert Sites	-1700	450	-18.4088	-70.076	-0.2	23.2	-14.7	dM1	https://scielo.conicyt.cl/scielo.php?pid=S0717-73562018005000802&script=sci_arttext	10.4067/S0717-73562018005000802Â	2.3
Az115 T6	Atacama Desert Sites	-1700	450	-18.4088	-70.076	0.1	23.4	-14.3	dM1	https://scielo.conicyt.cl/scielo.php?pid=S0717-73562018005000802&script=sci_arttext	10.4067/S0717-73562018005000802Â	2.3
Az115 T6	Atacama Desert Sites	-1700	450	-18.4088	-70.076	0.4	23.2	-13.9	dM1	https://scielo.conicyt.cl/scielo.php?pid=S0717-73562018005000802&script=sci_arttext	10.4067/S0717-73562018005000802Â	2.3
Az115 T6	Atacama Desert Sites	-1700	450	-18.4088	-70.076	0.7	23.2	-13.9	dM1	https://scielo.conicyt.cl/scielo.php?pid=S0717-73562018005000802&script=sci_arttext	10.4067/S0717-73562018005000802Â	2.3
Az115 T6	Atacama Desert Sites	-1700	450	-18.4088	-70.076	1.1	23	-13.7	dM1	https://scielo.conicyt.cl/scielo.php?pid=S0717-73562018005000802&script=sci_arttext	10.4067/S0717-73562018005000802Â	2.3
Az115 T6	Atacama Desert Sites	-1700	450	-18.4088	-70.076	1.4	23.2	-13.2	dM1	https://scielo.conicyt.cl/scielo.php?pid=S0717-73562018005000802&script=sci_arttext	10.4067/S0717-73562018005000802Â	2.3
Az115 T6	Atacama Desert Sites	-1700	450	-18.4088	-70.076	1.7	23.2	-13.3	dM1	https://scielo.conicyt.cl/scielo.php?pid=S0717-73562018005000802&script=sci_arttext	10.4067/S0717-73562018005000802Â	2.3
Az115 T6	Atacama Desert Sites	-1700	450	-18.4088	-70.076	2	23	-12.9	dM1	https://scielo.conicyt.cl/scielo.php?pid=S0717-73562018005000802&script=sci_arttext	10.4067/S0717-73562018005000802Â	2.3
Az115 T6	Atacama Desert Sites	-1700	450	-18.4088	-70.076	2.3	22.9	-12.3	dM1	https://scielo.conicyt.cl/scielo.php?pid=S0717-73562018005000802&script=sci_arttext	10.4067/S0717-73562018005000802Â	2.3
Az115 T6	Atacama Desert Sites	-1700	450	-18.4088	-70.076	2.9	23.8	-12.7	dM1	https://scielo.conicyt.cl/scielo.php?pid=S0717-73562018005000802&script=sci_arttext	10.4067/S0717-73562018005000802Â	2.3
Az6 T105 3/3	Atacama Desert Sites	450	900	-18.4088	-70.076	-0.2	24.9	-10.6	dM1	https://scielo.conicyt.cl/scielo.php?pid=S0717-73562018005000802&script=sci_arttext	10.4067/S0717-73562018005000802Â	2.4
Az6 T105 3/3	Atacama Desert Sites	450	900	-18.4088	-70.076	0.2	25.5	-9.5	dM1	https://scielo.conicyt.cl/scielo.php?pid=S0717-73562018005000802&script=sci_arttext	10.4067/S0717-73562018005000802Â	2.4
Az6 T105 3/3	Atacama Desert Sites	450	900	-18.4088	-70.076	0.5	24.6	-9.8	dM1	https://scielo.conicyt.cl/scielo.php?pid=S0717-73562018005000802&script=sci_arttext	10.4067/S0717-73562018005000802Â	2.4
Az6 T105 3/3	Atacama Desert Sites	450	900	-18.4088	-70.076	0.9	24.8	-9.4	dM1	https://scielo.conicyt.cl/scielo.php?pid=S0717-73562018005000802&script=sci_arttext	10.4067/S0717-73562018005000802Â	2.4
Az6 T105 3/3	Atacama Desert Sites	450	900	-18.4088	-70.076	1.3	25	-9.2	dM1	https://scielo.conicyt.cl/scielo.php?pid=S0717-73562018005000802&script=sci_arttext	10.4067/S0717-73562018005000802Â	2.4
Az6 T105 3/3	Atacama Desert Sites	450	900	-18.4088	-70.076	1.7	23.7	-9.8	dM1	https://scielo.conicyt.cl/scielo.php?pid=S0717-73562018005000802&script=sci_arttext	10.4067/S0717-73562018005000802Â	2.4
Az6 T105 3/3	Atacama Desert Sites	450	900	-18.4088	-70.076	2	21.8	-10.4	dM1	https://scielo.conicyt.cl/scielo.php?pid=S0717-73562018005000802&script=sci_arttext	10.4067/S0717-73562018005000802Â	2.4
Az6 T105 3/3	Atacama Desert Sites	450	900	-18.4088	-70.076	2.4	21.2	-10.5	dM1	https://scielo.conicyt.cl/scielo.php?pid=S0717-73562018005000802&script=sci_arttext	10.4067/S0717-73562018005000802Â	2.4
Az6 T105 3/3	Atacama Desert Sites	450	900	-18.4088	-70.076	2.8	21.3	-10.8	dM1	https://scielo.conicyt.cl/scielo.php?pid=S0717-73562018005000802&script=sci_arttext	10.4067/S0717-73562018005000802Â	2.4
Az6 T105 3/3	Atacama Desert Sites	450	900	-18.4088	-70.076	3.1	20.5	-11.3	dM1	https://scielo.conicyt.cl/scielo.php?pid=S0717-73562018005000802&script=sci_arttext	10.4067/S0717-73562018005000802Â	2.4
Az6 T105 3/3	Atacama Desert Sites	450	900	-18.4088	-70.076	3.5	20.5	-11.4	dM1	https://scielo.conicyt.cl/scielo.php?pid=S0717-73562018005000802&script=sci_arttext	10.4067/S0717-73562018005000802Â	2.4
Az76 T0	Atacama Desert Sites	700	1000	-18.4088	-70.076	-0.2	19.8	-12.6	dM2	https://scielo.conicyt.cl/scielo.php?pid=S0717-73562018005000802&script=sci_arttext	10.4067/S0717-73562018005000802Â	1.7
Az76 T0	Atacama Desert Sites	700	1000	-18.4088	-70.076	0.1	19.7	-13.7	dM2	https://scielo.conicyt.cl/scielo.php?pid=S0717-73562018005000802&script=sci_arttext	10.4067/S0717-73562018005000802Â	1.7
Az76 T0	Atacama Desert Sites	700	1000	-18.4088	-70.076	0.4	19	-13.8	dM2	https://scielo.conicyt.cl/scielo.php?pid=S0717-73562018005000802&script=sci_arttext	10.4067/S0717-73562018005000802Â	1.7
Az76 T0	Atacama Desert Sites	700	1000	-18.4088	-70.076	0.7	18.4	-13.8	dM2	https://scielo.conicyt.cl/scielo.php?pid=S0717-73562018005000802&script=sci_arttext	10.4067/S0717-73562018005000802Â	1.7
Az76 T0	Atacama Desert Sites	700	1000	-18.4088	-70.076	1	17.7	-13.7	dM2	https://scielo.conicyt.cl/scielo.php?pid=S0717-73562018005000802&script=sci_arttext	10.4067/S0717-73562018005000802Â	1.7
Az76 T0	Atacama Desert Sites	700	1000	-18.4088	-70.076	1.3	17	-13.4	dM2	https://scielo.conicyt.cl/scielo.php?pid=S0717-73562018005000802&script=sci_arttext	10.4067/S0717-73562018005000802Â	1.7
Az76 T0	Atacama Desert Sites	700	1000	-18.4088	-70.076	1.7	16.6	-13.3	dM2	https://scielo.conicyt.cl/scielo.php?pid=S0717-73562018005000802&script=sci_arttext	10.4067/S0717-73562018005000802Â	1.7
Az76 T0	Atacama Desert Sites	700	1000	-18.4088	-70.076	2	16.6	-13	dM2	https://scielo.conicyt.cl/scielo.php?pid=S0717-73562018005000802&script=sci_arttext	10.4067/S0717-73562018005000802Â	1.7
Az76 T0	Atacama Desert Sites	700	1000	-18.4088	-70.076	2.3	16.5	-13.2	dM2	https://scielo.conicyt.cl/scielo.php?pid=S0717-73562018005000802&script=sci_arttext	10.4067/S0717-73562018005000802Â	1.7
Az76 T0	Atacama Desert Sites	700	1000	-18.4088	-70.076	2.6	16.8	-13.2	dM2	https://scielo.conicyt.cl/scielo.php?pid=S0717-73562018005000802&script=sci_arttext	10.4067/S0717-73562018005000802Â	1.7
Az76 T0	Atacama Desert Sites	700	1000	-18.4088	-70.076	2.9	17	-12.9	dM2	https://scielo.conicyt.cl/scielo.php?pid=S0717-73562018005000802&script=sci_arttext	10.4067/S0717-73562018005000802Â	1.7
Az76 T0	Atacama Desert Sites	700	1000	-18.4088	-70.076	3.2	17.3	-13.2	dM2	https://scielo.conicyt.cl/scielo.php?pid=S0717-73562018005000802&script=sci_arttext	10.4067/S0717-73562018005000802Â	1.7
Az76 T0	Atacama Desert Sites	700	1000	-18.4088	-70.076	3.5	19	-13	dM2	https://scielo.conicyt.cl/scielo.php?pid=S0717-73562018005000802&script=sci_arttext	10.4067/S0717-73562018005000802Â	1.7
Az76 T13	Atacama Desert Sites	700	1000	-18.4088	-70.076	0.1	23.72	-11.64	dM1	https://scielo.conicyt.cl/scielo.php?pid=S0717-73562018005000802&script=sci_arttext	10.4067/S0717-73562018005000802Â	2.1
Az76 T13	Atacama Desert Sites	700	1000	-18.4088	-70.076	0.4	24.1	-11	dM1	https://scielo.conicyt.cl/scielo.php?pid=S0717-73562018005000802&script=sci_arttext	10.4067/S0717-73562018005000802Â	2.1
Az76 T13	Atacama Desert Sites	700	1000	-18.4088	-70.076	0.7	25.5	-10.5	dM1	https://scielo.conicyt.cl/scielo.php?pid=S0717-73562018005000802&script=sci_arttext	10.4067/S0717-73562018005000802Â	2.1
Az76 T13	Atacama Desert Sites	700	1000	-18.4088	-70.076	0.9	24.6	-11.2	dM1	https://scielo.conicyt.cl/scielo.php?pid=S0717-73562018005000802&script=sci_arttext	10.4067/S0717-73562018005000802Â	2.1
Az76 T13	Atacama Desert Sites	700	1000	-18.4088	-70.076	1.2	24.1	-11.3	dM1	https://scielo.conicyt.cl/scielo.php?pid=S0717-73562018005000802&script=sci_arttext	10.4067/S0717-73562018005000802Â	2.1
Az76 T13	Atacama Desert Sites	700	1000	-18.4088	-70.076	1.5	24.1	-11.1	dM1	https://scielo.conicyt.cl/scielo.php?pid=S0717-73562018005000802&script=sci_arttext	10.4067/S0717-73562018005000802Â	2.1
Az76 T13	Atacama Desert Sites	700	1000	-18.4088	-70.076	1.8	23.4	-11	dM1	https://scielo.conicyt.cl/scielo.php?pid=S0717-73562018005000802&script=sci_arttext	10.4067/S0717-73562018005000802Â	2.1
Az76 T13	Atacama Desert Sites	700	1000	-18.4088	-70.076	2.1	22.6	-11.4	dM1	https://scielo.conicyt.cl/scielo.php?pid=S0717-73562018005000802&script=sci_arttext	10.4067/S0717-73562018005000802Â	2.1
Az76 T13	Atacama Desert Sites	700	1000	-18.4088	-70.076	2.4	22.5	-11.4	dM1	https://scielo.conicyt.cl/scielo.php?pid=S0717-73562018005000802&script=sci_arttext	10.4067/S0717-73562018005000802Â	2.1
Az76 T13	Atacama Desert Sites	700	1000	-18.4088	-70.076	2.6	22.7	-11.2	dM1	https://scielo.conicyt.cl/scielo.php?pid=S0717-73562018005000802&script=sci_arttext	10.4067/S0717-73562018005000802Â	2.1
Az76 T13	Atacama Desert Sites	700	1000	-18.4088	-70.076	3.5	22.3	-12.7	dM1	https://scielo.conicyt.cl/scielo.php?pid=S0717-73562018005000802&script=sci_arttext	10.4067/S0717-73562018005000802Â	2.1
Az8 T11	Atacama Desert Sites	700	1000	-18.4088	-70.076	-0.2	22.3	-12.1	dM1	https://scielo.conicyt.cl/scielo.php?pid=S0717-73562018005000802&script=sci_arttext	10.4067/S0717-73562018005000802Â	2.5
Az8 T11	Atacama Desert Sites	700	1000	-18.4088	-70.076	0.1	23.1	-11.5	dM1	https://scielo.conicyt.cl/scielo.php?pid=S0717-73562018005000802&script=sci_arttext	10.4067/S0717-73562018005000802Â	2.5
Az8 T11	Atacama Desert Sites	700	1000	-18.4088	-70.076	0.5	22.9	-10.9	dM1	https://scielo.conicyt.cl/scielo.php?pid=S0717-73562018005000802&script=sci_arttext	10.4067/S0717-73562018005000802Â	2.5
Az8 T11	Atacama Desert Sites	700	1000	-18.4088	-70.076	0.8	22.5	-11	dM1	https://scielo.conicyt.cl/scielo.php?pid=S0717-73562018005000802&script=sci_arttext	10.4067/S0717-73562018005000802Â	2.5
Az8 T11	Atacama Desert Sites	700	1000	-18.4088	-70.076	1.1	22.3	-11.2	dM1	https://scielo.conicyt.cl/scielo.php?pid=S0717-73562018005000802&script=sci_arttext	10.4067/S0717-73562018005000802Â	2.5
Az8 T11	Atacama Desert Sites	700	1000	-18.4088	-70.076	1.5	22	-11.4	dM1	https://scielo.conicyt.cl/scielo.php?pid=S0717-73562018005000802&script=sci_arttext	10.4067/S0717-73562018005000802Â	2.5
Az8 T11	Atacama Desert Sites	700	1000	-18.4088	-70.076	1.8	22	-11.5	dM1	https://scielo.conicyt.cl/scielo.php?pid=S0717-73562018005000802&script=sci_arttext	10.4067/S0717-73562018005000802Â	2.5
Az8 T11	Atacama Desert Sites	700	1000	-18.4088	-70.076	2.2	22	-11.6	dM1	https://scielo.conicyt.cl/scielo.php?pid=S0717-73562018005000802&script=sci_arttext	10.4067/S0717-73562018005000802Â	2.5
Az8 T11	Atacama Desert Sites	700	1000	-18.4088	-70.076	2.5	21.7	-11.6	dM1	https://scielo.conicyt.cl/scielo.php?pid=S0717-73562018005000802&script=sci_arttext	10.4067/S0717-73562018005000802Â	2.5
Az8 T11	Atacama Desert Sites	700	1000	-18.4088	-70.076	2.8	22.2	-11.1	dM1	https://scielo.conicyt.cl/scielo.php?pid=S0717-73562018005000802&script=sci_arttext	10.4067/S0717-73562018005000802Â	2.5
Az8 T11	Atacama Desert Sites	700	1000	-18.4088	-70.076	3.2	22.6	-11.2	dM1	https://scielo.conicyt.cl/scielo.php?pid=S0717-73562018005000802&script=sci_arttext	10.4067/S0717-73562018005000802Â	2.5
B11	CA-SJO-112	-1185	-1115	37.9151	-121.266	0.6	12.2	-21.1	M1	https://www.tandfonline.com/doi/abs/10.1080/1947461X.2017.1391469	10.1080/1947461X.2017.1391469	1.6
B11	CA-SJO-112	-1185	-1115	37.9151	-121.266	1.3	11.2	-20.8	M1	https://www.tandfonline.com/doi/abs/10.1080/1947461X.2017.1391469	10.1080/1947461X.2017.1391469	1.6
B11	CA-SJO-112	-1185	-1115	37.9151	-121.266	1.6	9	-21.3	M1	https://www.tandfonline.com/doi/abs/10.1080/1947461X.2017.1391469	10.1080/1947461X.2017.1391469	1.6
B11	CA-SJO-112	-1185	-1115	37.9151	-121.266	1.8	9.8	-21.1	M1	https://www.tandfonline.com/doi/abs/10.1080/1947461X.2017.1391469	10.1080/1947461X.2017.1391469	1.6
B11	CA-SJO-112	-1185	-1115	37.9151	-121.266	2.4	11.3	-20.9	M1	https://www.tandfonline.com/doi/abs/10.1080/1947461X.2017.1391469	10.1080/1947461X.2017.1391469	1.6
B11	CA-SJO-112	-1185	-1115	37.9151	-121.266	3	10.1	-20.8	M1	https://www.tandfonline.com/doi/abs/10.1080/1947461X.2017.1391469	10.1080/1947461X.2017.1391469	1.6
B11	CA-SJO-112	-1185	-1115	37.9151	-121.266	3.6	10	-20.7	M1	https://www.tandfonline.com/doi/abs/10.1080/1947461X.2017.1391469	10.1080/1947461X.2017.1391469	1.6
B11	CA-SJO-112	-1185	-1115	37.9151	-121.266	4.2	10.3	-20.7	M1	https://www.tandfonline.com/doi/abs/10.1080/1947461X.2017.1391469	10.1080/1947461X.2017.1391469	1.6
B11	CA-SJO-112	-1185	-1115	37.9151	-121.266	4.7	10.1	-20.8	M1	https://www.tandfonline.com/doi/abs/10.1080/1947461X.2017.1391469	10.1080/1947461X.2017.1391469	1.6
B11	CA-SJO-112	-1185	-1115	37.9151	-121.266	5.3	10.2	-20.7	M1	https://www.tandfonline.com/doi/abs/10.1080/1947461X.2017.1391469	10.1080/1947461X.2017.1391469	1.6
B11	CA-SJO-112	-1185	-1115	37.9151	-121.266	5.8	9.8	-20.9	M1	https://www.tandfonline.com/doi/abs/10.1080/1947461X.2017.1391469	10.1080/1947461X.2017.1391469	1.6
B11	CA-SJO-112	-1185	-1115	37.9151	-121.266	6.4	9.8	-21.2	M1	https://www.tandfonline.com/doi/abs/10.1080/1947461X.2017.1391469	10.1080/1947461X.2017.1391469	1.6
B11	CA-SJO-112	-1185	-1115	37.9151	-121.266	7	10.6	-21.3	M1	https://www.tandfonline.com/doi/abs/10.1080/1947461X.2017.1391469	10.1080/1947461X.2017.1391469	1.6
B11	CA-SJO-112	-1185	-1115	37.9151	-121.266	7.5	10.3	-21.6	M1	https://www.tandfonline.com/doi/abs/10.1080/1947461X.2017.1391469	10.1080/1947461X.2017.1391469	1.6
B11	CA-SJO-112	-1185	-1115	37.9151	-121.266	8.1	10.4	-21.3	M1	https://www.tandfonline.com/doi/abs/10.1080/1947461X.2017.1391469	10.1080/1947461X.2017.1391469	1.6
B11	CA-SJO-112	-1185	-1115	37.9151	-121.266	8.9	10.3	-21.5	M1	https://www.tandfonline.com/doi/abs/10.1080/1947461X.2017.1391469	10.1080/1947461X.2017.1391469	1.6
B20	CA-SJO-112	-1400	-950	37.9151	-121.266	0.1	9.8	-20.2	M1	https://www.tandfonline.com/doi/abs/10.1080/1947461X.2017.1391469	10.1080/1947461X.2017.1391469	0.9
B20	CA-SJO-112	-1400	-950	37.9151	-121.266	0.5	9.5	-20.2	M1	https://www.tandfonline.com/doi/abs/10.1080/1947461X.2017.1391469	10.1080/1947461X.2017.1391469	0.9
B20	CA-SJO-112	-1400	-950	37.9151	-121.266	0.9	8.3	-20.2	M1	https://www.tandfonline.com/doi/abs/10.1080/1947461X.2017.1391469	10.1080/1947461X.2017.1391469	0.9
B20	CA-SJO-112	-1400	-950	37.9151	-121.266	1.4	8.5	-19.9	M1	https://www.tandfonline.com/doi/abs/10.1080/1947461X.2017.1391469	10.1080/1947461X.2017.1391469	0.9
B20	CA-SJO-112	-1400	-950	37.9151	-121.266	1.8	9.1	-19.8	M1	https://www.tandfonline.com/doi/abs/10.1080/1947461X.2017.1391469	10.1080/1947461X.2017.1391469	0.9
B20	CA-SJO-112	-1400	-950	37.9151	-121.266	2.3	8.9	-19.6	M1	https://www.tandfonline.com/doi/abs/10.1080/1947461X.2017.1391469	10.1080/1947461X.2017.1391469	0.9
B20	CA-SJO-112	-1400	-950	37.9151	-121.266	2.7	8.5	-19.5	M1	https://www.tandfonline.com/doi/abs/10.1080/1947461X.2017.1391469	10.1080/1947461X.2017.1391469	0.9
B20	CA-SJO-112	-1400	-950	37.9151	-121.266	3.4	8.5	-19.2	M1	https://www.tandfonline.com/doi/abs/10.1080/1947461X.2017.1391469	10.1080/1947461X.2017.1391469	0.9
B20	CA-SJO-112	-1400	-950	37.9151	-121.266	4.1	8.5	-19.1	M1	https://www.tandfonline.com/doi/abs/10.1080/1947461X.2017.1391469	10.1080/1947461X.2017.1391469	0.9
B20	CA-SJO-112	-1400	-950	37.9151	-121.266	4.8	8.5	-19.1	M1	https://www.tandfonline.com/doi/abs/10.1080/1947461X.2017.1391469	10.1080/1947461X.2017.1391469	0.9
B20	CA-SJO-112	-1400	-950	37.9151	-121.266	5.6	9.1	-19.5	M1	https://www.tandfonline.com/doi/abs/10.1080/1947461X.2017.1391469	10.1080/1947461X.2017.1391469	0.9
B20	CA-SJO-112	-1400	-950	37.9151	-121.266	6.3	9.1	-19.5	M1	https://www.tandfonline.com/doi/abs/10.1080/1947461X.2017.1391469	10.1080/1947461X.2017.1391469	0.9
B20	CA-SJO-112	-1400	-950	37.9151	-121.266	8.1	9.5	-20.2	M1	https://www.tandfonline.com/doi/abs/10.1080/1947461X.2017.1391469	10.1080/1947461X.2017.1391469	0.9
B26, I3	CA-SJO-112	-1045	-955	37.9151	-121.266	0.4	10.1	-20.7	M1	https://www.tandfonline.com/doi/abs/10.1080/1947461X.2017.1391469	10.1080/1947461X.2017.1391469	4.5
B26, I3	CA-SJO-112	-1045	-955	37.9151	-121.266	1.3	10.6	-20.8	M1	https://www.tandfonline.com/doi/abs/10.1080/1947461X.2017.1391469	10.1080/1947461X.2017.1391469	4.5
B26, I3	CA-SJO-112	-1045	-955	37.9151	-121.266	2.3	10.2	-20.4	M1	https://www.tandfonline.com/doi/abs/10.1080/1947461X.2017.1391469	10.1080/1947461X.2017.1391469	4.5
B26, I3	CA-SJO-112	-1045	-955	37.9151	-121.266	2.9	9.9	-20.5	M1	https://www.tandfonline.com/doi/abs/10.1080/1947461X.2017.1391469	10.1080/1947461X.2017.1391469	4.5
B26, I3	CA-SJO-112	-1045	-955	37.9151	-121.266	3.4	9	-20.6	M1	https://www.tandfonline.com/doi/abs/10.1080/1947461X.2017.1391469	10.1080/1947461X.2017.1391469	4.5
B26, I3	CA-SJO-112	-1045	-955	37.9151	-121.266	4	9.1	-20.4	M1	https://www.tandfonline.com/doi/abs/10.1080/1947461X.2017.1391469	10.1080/1947461X.2017.1391469	4.5
B26, I3	CA-SJO-112	-1045	-955	37.9151	-121.266	4.5	8.7	-20.5	M1	https://www.tandfonline.com/doi/abs/10.1080/1947461X.2017.1391469	10.1080/1947461X.2017.1391469	4.5
B26, I3	CA-SJO-112	-1045	-955	37.9151	-121.266	5	9	-20.5	M1	https://www.tandfonline.com/doi/abs/10.1080/1947461X.2017.1391469	10.1080/1947461X.2017.1391469	4.5
B26, I3	CA-SJO-112	-1045	-955	37.9151	-121.266	5.5	9.1	-20.5	M1	https://www.tandfonline.com/doi/abs/10.1080/1947461X.2017.1391469	10.1080/1947461X.2017.1391469	4.5
B26, I3	CA-SJO-112	-1045	-955	37.9151	-121.266	6.1	9.3	-20.5	M1	https://www.tandfonline.com/doi/abs/10.1080/1947461X.2017.1391469	10.1080/1947461X.2017.1391469	4.5
B26, I3	CA-SJO-112	-1045	-955	37.9151	-121.266	6.6	9.4	-20.4	M1	https://www.tandfonline.com/doi/abs/10.1080/1947461X.2017.1391469	10.1080/1947461X.2017.1391469	4.5
B26, I3	CA-SJO-112	-1045	-955	37.9151	-121.266	7.1	9.8	-20	M1	https://www.tandfonline.com/doi/abs/10.1080/1947461X.2017.1391469	10.1080/1947461X.2017.1391469	4.5
B26, I3	CA-SJO-112	-1045	-955	37.9151	-121.266	7.7	9.9	-20.3	M1	https://www.tandfonline.com/doi/abs/10.1080/1947461X.2017.1391469	10.1080/1947461X.2017.1391469	4.5
B26, I3	CA-SJO-112	-1045	-955	37.9151	-121.266	8.2	9.5	-20.1	M1	https://www.tandfonline.com/doi/abs/10.1080/1947461X.2017.1391469	10.1080/1947461X.2017.1391469	4.5
B26, I3	CA-SJO-112	-1045	-955	37.9151	-121.266	9	9.3	-20.5	M1	https://www.tandfonline.com/doi/abs/10.1080/1947461X.2017.1391469	10.1080/1947461X.2017.1391469	4.5
B9	CA-SJO-112	-1235	-1165	37.9151	-121.266	1.2	9.5	-21.4	M1	https://www.tandfonline.com/doi/abs/10.1080/1947461X.2017.1391469	10.1080/1947461X.2017.1391469	1.7
B9	CA-SJO-112	-1235	-1165	37.9151	-121.266	1.7	9.3	-21.5	M1	https://www.tandfonline.com/doi/abs/10.1080/1947461X.2017.1391469	10.1080/1947461X.2017.1391469	1.7
B9	CA-SJO-112	-1235	-1165	37.9151	-121.266	2.1	10.1	-21.1	M1	https://www.tandfonline.com/doi/abs/10.1080/1947461X.2017.1391469	10.1080/1947461X.2017.1391469	1.7
B9	CA-SJO-112	-1235	-1165	37.9151	-121.266	2.7	9.9	-21.1	M1	https://www.tandfonline.com/doi/abs/10.1080/1947461X.2017.1391469	10.1080/1947461X.2017.1391469	1.7
B9	CA-SJO-112	-1235	-1165	37.9151	-121.266	4	9.9	-21.1	M1	https://www.tandfonline.com/doi/abs/10.1080/1947461X.2017.1391469	10.1080/1947461X.2017.1391469	1.7
B9	CA-SJO-112	-1235	-1165	37.9151	-121.266	5.4	9.9	-21	M1	https://www.tandfonline.com/doi/abs/10.1080/1947461X.2017.1391469	10.1080/1947461X.2017.1391469	1.7
B9	CA-SJO-112	-1235	-1165	37.9151	-121.266	6.7	10	-21	M1	https://www.tandfonline.com/doi/abs/10.1080/1947461X.2017.1391469	10.1080/1947461X.2017.1391469	1.7
B9	CA-SJO-112	-1235	-1165	37.9151	-121.266	8.5	10	-21.3	M1	https://www.tandfonline.com/doi/abs/10.1080/1947461X.2017.1391469	10.1080/1947461X.2017.1391469	1.7
BN15	Bainesse	255	395	54.3704	-1.63573	0	12.1	-20.6	M1	https://onlinelibrary.wiley.com/doi/10.1002/oa.2962	10.1002/oa.2962	2.5
BN15	Bainesse	255	395	54.3704	-1.63573	0.6	11.5	-21	M1	https://onlinelibrary.wiley.com/doi/10.1002/oa.2962	10.1002/oa.2962	2.5
BN15	Bainesse	255	395	54.3704	-1.63573	1.3	10.6	-21.1	M1	https://onlinelibrary.wiley.com/doi/10.1002/oa.2962	10.1002/oa.2962	2.5
BN15	Bainesse	255	395	54.3704	-1.63573	1.9	10.2	-21.1	M1	https://onlinelibrary.wiley.com/doi/10.1002/oa.2962	10.1002/oa.2962	2.5
BN15	Bainesse	255	395	54.3704	-1.63573	2.5	9.7	-21	M1	https://onlinelibrary.wiley.com/doi/10.1002/oa.2962	10.1002/oa.2962	2.5
BN15	Bainesse	255	395	54.3704	-1.63573	3.2	9.7	-21.1	M1	https://onlinelibrary.wiley.com/doi/10.1002/oa.2962	10.1002/oa.2962	2.5
BN15	Bainesse	255	395	54.3704	-1.63573	3.8	9.8	-21	M1	https://onlinelibrary.wiley.com/doi/10.1002/oa.2962	10.1002/oa.2962	2.5
BN15	Bainesse	255	395	54.3704	-1.63573	4.4	9.5	-20.9	M1	https://onlinelibrary.wiley.com/doi/10.1002/oa.2962	10.1002/oa.2962	2.5
BN15	Bainesse	255	395	54.3704	-1.63573	5.7	9.6	-21	M1	https://onlinelibrary.wiley.com/doi/10.1002/oa.2962	10.1002/oa.2962	2.5
BN15	Bainesse	255	395	54.3704	-1.63573	6.3	9.8	-21	M1	https://onlinelibrary.wiley.com/doi/10.1002/oa.2962	10.1002/oa.2962	2.5
BN15	Bainesse	255	395	54.3704	-1.63573	7	9.8	-20.9	M1	https://onlinelibrary.wiley.com/doi/10.1002/oa.2962	10.1002/oa.2962	2.5
BN15	Bainesse	255	395	54.3704	-1.63573	7.6	10.1	-21	M1	https://onlinelibrary.wiley.com/doi/10.1002/oa.2962	10.1002/oa.2962	2.5
BN15	Bainesse	255	395	54.3704	-1.63573	8.2	10.7	-21	M1	https://onlinelibrary.wiley.com/doi/10.1002/oa.2962	10.1002/oa.2962	2.5
BN15	Bainesse	255	395	54.3704	-1.63573	8.9	10.7	-21.4	M1	https://onlinelibrary.wiley.com/doi/10.1002/oa.2962	10.1002/oa.2962	2.5
BN197a	Bainesse	260	420	54.3704	-1.63573	0	12.1	-20.5	M1	https://onlinelibrary.wiley.com/doi/10.1002/oa.2962	10.1002/oa.2962	2.1
BN197a	Bainesse	260	420	54.3704	-1.63573	0.5	11.8	-20.7	M1	https://onlinelibrary.wiley.com/doi/10.1002/oa.2962	10.1002/oa.2962	2.1
BN197a	Bainesse	260	420	54.3704	-1.63573	1.1	11	-20.8	M1	https://onlinelibrary.wiley.com/doi/10.1002/oa.2962	10.1002/oa.2962	2.1
BN197a	Bainesse	260	420	54.3704	-1.63573	1.6	11.1	-20.8	M1	https://onlinelibrary.wiley.com/doi/10.1002/oa.2962	10.1002/oa.2962	2.1
BN197a	Bainesse	260	420	54.3704	-1.63573	2.1	10.5	-20.7	M1	https://onlinelibrary.wiley.com/doi/10.1002/oa.2962	10.1002/oa.2962	2.1
BN197a	Bainesse	260	420	54.3704	-1.63573	2.6	11.2	-20.4	M1	https://onlinelibrary.wiley.com/doi/10.1002/oa.2962	10.1002/oa.2962	2.1
BN197a	Bainesse	260	420	54.3704	-1.63573	3.7	11.1	-20.4	M1	https://onlinelibrary.wiley.com/doi/10.1002/oa.2962	10.1002/oa.2962	2.1
BN197a	Bainesse	260	420	54.3704	-1.63573	4.2	10.7	-20.3	M1	https://onlinelibrary.wiley.com/doi/10.1002/oa.2962	10.1002/oa.2962	2.1
BN197a	Bainesse	260	420	54.3704	-1.63573	4.7	11.3	-20.2	M1	https://onlinelibrary.wiley.com/doi/10.1002/oa.2962	10.1002/oa.2962	2.1
BN197a	Bainesse	260	420	54.3704	-1.63573	5.3	11.7	-20.1	M1	https://onlinelibrary.wiley.com/doi/10.1002/oa.2962	10.1002/oa.2962	2.1
BN197a	Bainesse	260	420	54.3704	-1.63573	5.8	11.2	-20.4	M1	https://onlinelibrary.wiley.com/doi/10.1002/oa.2962	10.1002/oa.2962	2.1
BN197a	Bainesse	260	420	54.3704	-1.63573	6.3	10.9	-20.5	M1	https://onlinelibrary.wiley.com/doi/10.1002/oa.2962	10.1002/oa.2962	2.1
BN197a	Bainesse	260	420	54.3704	-1.63573	6.9	11	-20.6	M1	https://onlinelibrary.wiley.com/doi/10.1002/oa.2962	10.1002/oa.2962	2.1
BN197a	Bainesse	260	420	54.3704	-1.63573	7.9	11.1	-20.6	M1	https://onlinelibrary.wiley.com/doi/10.1002/oa.2962	10.1002/oa.2962	2.1
BN197a	Bainesse	260	420	54.3704	-1.63573	8.4	11.7	-20.4	M1	https://onlinelibrary.wiley.com/doi/10.1002/oa.2962	10.1002/oa.2962	2.1
BN197a	Bainesse	260	420	54.3704	-1.63573	9	10.6	-21.7	M1	https://onlinelibrary.wiley.com/doi/10.1002/oa.2962	10.1002/oa.2962	2.1
BN213	Bainesse	230	400	54.3704	-1.63573	0	12.7	-20.9	M1	https://onlinelibrary.wiley.com/doi/10.1002/oa.2962	10.1002/oa.2962	4.4
BN213	Bainesse	230	400	54.3704	-1.63573	0.6	12.9	-20.8	M1	https://onlinelibrary.wiley.com/doi/10.1002/oa.2962	10.1002/oa.2962	4.4
BN213	Bainesse	230	400	54.3704	-1.63573	1.3	12.2	-20.9	M1	https://onlinelibrary.wiley.com/doi/10.1002/oa.2962	10.1002/oa.2962	4.4
BN213	Bainesse	230	400	54.3704	-1.63573	1.9	11.6	-20.5	M1	https://onlinelibrary.wiley.com/doi/10.1002/oa.2962	10.1002/oa.2962	4.4
BN213	Bainesse	230	400	54.3704	-1.63573	3.2	10.5	-20.6	M1	https://onlinelibrary.wiley.com/doi/10.1002/oa.2962	10.1002/oa.2962	4.4
BN213	Bainesse	230	400	54.3704	-1.63573	3.8	10.5	-20.8	M1	https://onlinelibrary.wiley.com/doi/10.1002/oa.2962	10.1002/oa.2962	4.4
BN213	Bainesse	230	400	54.3704	-1.63573	4.4	10.2	-20.6	M1	https://onlinelibrary.wiley.com/doi/10.1002/oa.2962	10.1002/oa.2962	4.4
BN213	Bainesse	230	400	54.3704	-1.63573	5.1	10.4	-20.6	M1	https://onlinelibrary.wiley.com/doi/10.1002/oa.2962	10.1002/oa.2962	4.4
BN213	Bainesse	230	400	54.3704	-1.63573	5.7	10.8	-20.5	M1	https://onlinelibrary.wiley.com/doi/10.1002/oa.2962	10.1002/oa.2962	4.4
BN213	Bainesse	230	400	54.3704	-1.63573	7	11	-20.5	M1	https://onlinelibrary.wiley.com/doi/10.1002/oa.2962	10.1002/oa.2962	4.4
BN213	Bainesse	230	400	54.3704	-1.63573	7.6	11.6	-20.6	M1	https://onlinelibrary.wiley.com/doi/10.1002/oa.2962	10.1002/oa.2962	4.4
Cam9 T27	Atacama Desert Sites	900	1450	-18.4088	-70.076	-0.2	29.8	-10.7	dM1	https://scielo.conicyt.cl/scielo.php?pid=S0717-73562018005000802&script=sci_arttext	10.4067/S0717-73562018005000802Â	1.4
Cam9 T27	Atacama Desert Sites	900	1450	-18.4088	-70.076	0.2	29	-10.3	dM1	https://scielo.conicyt.cl/scielo.php?pid=S0717-73562018005000802&script=sci_arttext	10.4067/S0717-73562018005000802Â	1.4
Cam9 T27	Atacama Desert Sites	900	1450	-18.4088	-70.076	0.6	28.6	-10.3	dM1	https://scielo.conicyt.cl/scielo.php?pid=S0717-73562018005000802&script=sci_arttext	10.4067/S0717-73562018005000802Â	1.4
Cam9 T27	Atacama Desert Sites	900	1450	-18.4088	-70.076	1	28.4	-10.1	dM1	https://scielo.conicyt.cl/scielo.php?pid=S0717-73562018005000802&script=sci_arttext	10.4067/S0717-73562018005000802Â	1.4
Cam9 T27	Atacama Desert Sites	900	1450	-18.4088	-70.076	1.4	27.6	-10.4	dM1	https://scielo.conicyt.cl/scielo.php?pid=S0717-73562018005000802&script=sci_arttext	10.4067/S0717-73562018005000802Â	1.4
Cam9 T27	Atacama Desert Sites	900	1450	-18.4088	-70.076	1.9	27.2	-10.3	dM1	https://scielo.conicyt.cl/scielo.php?pid=S0717-73562018005000802&script=sci_arttext	10.4067/S0717-73562018005000802Â	1.4
Cam9 T27	Atacama Desert Sites	900	1450	-18.4088	-70.076	2.3	27.1	-10.5	dM1	https://scielo.conicyt.cl/scielo.php?pid=S0717-73562018005000802&script=sci_arttext	10.4067/S0717-73562018005000802Â	1.4
Cam9 T27	Atacama Desert Sites	900	1450	-18.4088	-70.076	2.7	26.7	-10.5	dM1	https://scielo.conicyt.cl/scielo.php?pid=S0717-73562018005000802&script=sci_arttext	10.4067/S0717-73562018005000802Â	1.4
Cam9 T27	Atacama Desert Sites	900	1450	-18.4088	-70.076	3.1	26.3	-10.4	dM1	https://scielo.conicyt.cl/scielo.php?pid=S0717-73562018005000802&script=sci_arttext	10.4067/S0717-73562018005000802Â	1.4
Cam9 T27	Atacama Desert Sites	900	1450	-18.4088	-70.076	3.5	26.4	-10.5	dM1	https://scielo.conicyt.cl/scielo.php?pid=S0717-73562018005000802&script=sci_arttext	10.4067/S0717-73562018005000802Â	1.4
Cam9 T53	Atacama Desert Sites	900	1450	-18.4088	-70.076	-0.2	27.9	-11.1	dM1	https://scielo.conicyt.cl/scielo.php?pid=S0717-73562018005000802&script=sci_arttext	10.4067/S0717-73562018005000802Â	2.9
Cam9 T53	Atacama Desert Sites	900	1450	-18.4088	-70.076	0.1	28.1	-11.4	dM1	https://scielo.conicyt.cl/scielo.php?pid=S0717-73562018005000802&script=sci_arttext	10.4067/S0717-73562018005000802Â	2.9
Cam9 T53	Atacama Desert Sites	900	1450	-18.4088	-70.076	0.4	28.9	-10.9	dM1	https://scielo.conicyt.cl/scielo.php?pid=S0717-73562018005000802&script=sci_arttext	10.4067/S0717-73562018005000802Â	2.9
Cam9 T53	Atacama Desert Sites	900	1450	-18.4088	-70.076	0.7	29.1	-10.3	dM1	https://scielo.conicyt.cl/scielo.php?pid=S0717-73562018005000802&script=sci_arttext	10.4067/S0717-73562018005000802Â	2.9
Cam9 T53	Atacama Desert Sites	900	1450	-18.4088	-70.076	1	28.2	-10.2	dM1	https://scielo.conicyt.cl/scielo.php?pid=S0717-73562018005000802&script=sci_arttext	10.4067/S0717-73562018005000802Â	2.9
Cam9 T53	Atacama Desert Sites	900	1450	-18.4088	-70.076	1.3	28.4	-10.2	dM1	https://scielo.conicyt.cl/scielo.php?pid=S0717-73562018005000802&script=sci_arttext	10.4067/S0717-73562018005000802Â	2.9
Cam9 T53	Atacama Desert Sites	900	1450	-18.4088	-70.076	1.7	27.5	-10.5	dM1	https://scielo.conicyt.cl/scielo.php?pid=S0717-73562018005000802&script=sci_arttext	10.4067/S0717-73562018005000802Â	2.9
Cam9 T53	Atacama Desert Sites	900	1450	-18.4088	-70.076	2	27.6	-10.3	dM1	https://scielo.conicyt.cl/scielo.php?pid=S0717-73562018005000802&script=sci_arttext	10.4067/S0717-73562018005000802Â	2.9
Cam9 T53	Atacama Desert Sites	900	1450	-18.4088	-70.076	2.3	27.2	-10.2	dM1	https://scielo.conicyt.cl/scielo.php?pid=S0717-73562018005000802&script=sci_arttext	10.4067/S0717-73562018005000802Â	2.9
Cam9 T53	Atacama Desert Sites	900	1450	-18.4088	-70.076	2.6	26.6	-10	dM1	https://scielo.conicyt.cl/scielo.php?pid=S0717-73562018005000802&script=sci_arttext	10.4067/S0717-73562018005000802Â	2.9
Cam9 T53	Atacama Desert Sites	900	1450	-18.4088	-70.076	2.9	26.3	-10	dM1	https://scielo.conicyt.cl/scielo.php?pid=S0717-73562018005000802&script=sci_arttext	10.4067/S0717-73562018005000802Â	2.9
Cam9 T53	Atacama Desert Sites	900	1450	-18.4088	-70.076	3.2	26.2	-10.1	dM1	https://scielo.conicyt.cl/scielo.php?pid=S0717-73562018005000802&script=sci_arttext	10.4067/S0717-73562018005000802Â	2.9
Cam9 T54c1	Atacama Desert Sites	900	1450	-18.4088	-70.076	-0.2	28.4	-9.9	dM1	https://scielo.conicyt.cl/scielo.php?pid=S0717-73562018005000802&script=sci_arttext	10.4067/S0717-73562018005000802Â	2.6
Cam9 T54c1	Atacama Desert Sites	900	1450	-18.4088	-70.076	0.1	29.3	-9.5	dM1	https://scielo.conicyt.cl/scielo.php?pid=S0717-73562018005000802&script=sci_arttext	10.4067/S0717-73562018005000802Â	2.6
Cam9 T54c1	Atacama Desert Sites	900	1450	-18.4088	-70.076	0.4	29.5	-9.3	dM1	https://scielo.conicyt.cl/scielo.php?pid=S0717-73562018005000802&script=sci_arttext	10.4067/S0717-73562018005000802Â	2.6
Cam9 T54c1	Atacama Desert Sites	900	1450	-18.4088	-70.076	0.7	28.2	-9.2	dM1	https://scielo.conicyt.cl/scielo.php?pid=S0717-73562018005000802&script=sci_arttext	10.4067/S0717-73562018005000802Â	2.6
Cam9 T54c1	Atacama Desert Sites	900	1450	-18.4088	-70.076	0.9	28.2	-9.1	dM1	https://scielo.conicyt.cl/scielo.php?pid=S0717-73562018005000802&script=sci_arttext	10.4067/S0717-73562018005000802Â	2.6
Cam9 T54c1	Atacama Desert Sites	900	1450	-18.4088	-70.076	1.2	27.5	-9.1	dM1	https://scielo.conicyt.cl/scielo.php?pid=S0717-73562018005000802&script=sci_arttext	10.4067/S0717-73562018005000802Â	2.6
Cam9 T54c1	Atacama Desert Sites	900	1450	-18.4088	-70.076	1.5	26.9	-9.1	dM1	https://scielo.conicyt.cl/scielo.php?pid=S0717-73562018005000802&script=sci_arttext	10.4067/S0717-73562018005000802Â	2.6
Cam9 T54c1	Atacama Desert Sites	900	1450	-18.4088	-70.076	1.8	26.6	-9.4	dM1	https://scielo.conicyt.cl/scielo.php?pid=S0717-73562018005000802&script=sci_arttext	10.4067/S0717-73562018005000802Â	2.6
Cam9 T54c1	Atacama Desert Sites	900	1450	-18.4088	-70.076	2.1	26.1	-9.6	dM1	https://scielo.conicyt.cl/scielo.php?pid=S0717-73562018005000802&script=sci_arttext	10.4067/S0717-73562018005000802Â	2.6
Cam9 T54c1	Atacama Desert Sites	900	1450	-18.4088	-70.076	2.4	26.2	-9.9	dM1	https://scielo.conicyt.cl/scielo.php?pid=S0717-73562018005000802&script=sci_arttext	10.4067/S0717-73562018005000802Â	2.6
Cam9 T54c1	Atacama Desert Sites	900	1450	-18.4088	-70.076	2.6	25.2	-9.8	dM1	https://scielo.conicyt.cl/scielo.php?pid=S0717-73562018005000802&script=sci_arttext	10.4067/S0717-73562018005000802Â	2.6
Cam9 T54c1	Atacama Desert Sites	900	1450	-18.4088	-70.076	2.9	25	-9.9	dM1	https://scielo.conicyt.cl/scielo.php?pid=S0717-73562018005000802&script=sci_arttext	10.4067/S0717-73562018005000802Â	2.6
Cam9 T54c1	Atacama Desert Sites	900	1450	-18.4088	-70.076	3.2	25.6	-10.2	dM1	https://scielo.conicyt.cl/scielo.php?pid=S0717-73562018005000802&script=sci_arttext	10.4067/S0717-73562018005000802Â	2.6
Cam9 T54c1	Atacama Desert Sites	900	1450	-18.4088	-70.076	3.5	25.7	-10.4	dM1	https://scielo.conicyt.cl/scielo.php?pid=S0717-73562018005000802&script=sci_arttext	10.4067/S0717-73562018005000802Â	2.6
Cam9 T9	Atacama Desert Sites	900	1450	-18.4088	-70.076	-0.2	26.8	-8.9	dM1	https://scielo.conicyt.cl/scielo.php?pid=S0717-73562018005000802&script=sci_arttext	10.4067/S0717-73562018005000802Â	2.1
Cam9 T9	Atacama Desert Sites	900	1450	-18.4088	-70.076	0.2	26.3	-8.7	dM1	https://scielo.conicyt.cl/scielo.php?pid=S0717-73562018005000802&script=sci_arttext	10.4067/S0717-73562018005000802Â	2.1
Cam9 T9	Atacama Desert Sites	900	1450	-18.4088	-70.076	0.6	25.5	-8.8	dM1	https://scielo.conicyt.cl/scielo.php?pid=S0717-73562018005000802&script=sci_arttext	10.4067/S0717-73562018005000802Â	2.1
Cam9 T9	Atacama Desert Sites	900	1450	-18.4088	-70.076	1	24.7	-10.2	dM1	https://scielo.conicyt.cl/scielo.php?pid=S0717-73562018005000802&script=sci_arttext	10.4067/S0717-73562018005000802Â	2.1
Cam9 T9	Atacama Desert Sites	900	1450	-18.4088	-70.076	1.3	24	-9.6	dM1	https://scielo.conicyt.cl/scielo.php?pid=S0717-73562018005000802&script=sci_arttext	10.4067/S0717-73562018005000802Â	2.1
Cam9 T9	Atacama Desert Sites	900	1450	-18.4088	-70.076	1.7	23.7	-10.4	dM1	https://scielo.conicyt.cl/scielo.php?pid=S0717-73562018005000802&script=sci_arttext	10.4067/S0717-73562018005000802Â	2.1
Cam9 T9	Atacama Desert Sites	900	1450	-18.4088	-70.076	2.1	22.9	-9.9	dM1	https://scielo.conicyt.cl/scielo.php?pid=S0717-73562018005000802&script=sci_arttext	10.4067/S0717-73562018005000802Â	2.1
Cam9 T9	Atacama Desert Sites	900	1450	-18.4088	-70.076	2.5	23.1	-8.9	dM1	https://scielo.conicyt.cl/scielo.php?pid=S0717-73562018005000802&script=sci_arttext	10.4067/S0717-73562018005000802Â	2.1
Cam9 T9	Atacama Desert Sites	900	1450	-18.4088	-70.076	2.9	24.1	-8.5	dM1	https://scielo.conicyt.cl/scielo.php?pid=S0717-73562018005000802&script=sci_arttext	10.4067/S0717-73562018005000802Â	2.1
Cam9 T9	Atacama Desert Sites	900	1450	-18.4088	-70.076	3.3	24	-8.5	dM1	https://scielo.conicyt.cl/scielo.php?pid=S0717-73562018005000802&script=sci_arttext	10.4067/S0717-73562018005000802Â	2.1
Changxinyuan_M026	Changxinyuan	-771	-43	34747835	113713262	1.2	10.2	-9.9	M1	https://onlinelibrary.wiley.com/doi/full/10.1002/ajpa.24033	10.1002/ajpa.24033	3.8
Changxinyuan_M026	Changxinyuan	-771	-43	34747835	113713262	2.1	9.1	-10.1	M1	https://onlinelibrary.wiley.com/doi/full/10.1002/ajpa.24033	10.1002/ajpa.24033	3.8
Changxinyuan_M026	Changxinyuan	-771	-43	34747835	113713262	2.9	8.1	-11.6	M1	https://onlinelibrary.wiley.com/doi/full/10.1002/ajpa.24033	10.1002/ajpa.24033	3.8
Changxinyuan_M026	Changxinyuan	-771	-43	34747835	113713262	3.8	7.2	-11.7	M1	https://onlinelibrary.wiley.com/doi/full/10.1002/ajpa.24033	10.1002/ajpa.24033	3.8
Changxinyuan_M026	Changxinyuan	-771	-43	34747835	113713262	4.7	7.5	-9.7	M1	https://onlinelibrary.wiley.com/doi/full/10.1002/ajpa.24033	10.1002/ajpa.24033	3.8
Changxinyuan_M026	Changxinyuan	-771	-43	34747835	113713262	5.6	7.4	-9.1	M1	https://onlinelibrary.wiley.com/doi/full/10.1002/ajpa.24033	10.1002/ajpa.24033	3.8
Changxinyuan_M026	Changxinyuan	-771	-43	34747835	113713262	6.5	7.4	-9.1	M1	https://onlinelibrary.wiley.com/doi/full/10.1002/ajpa.24033	10.1002/ajpa.24033	3.8
Changxinyuan_M026	Changxinyuan	-771	-43	34747835	113713262	7.3	7.1	-9.5	M1	https://onlinelibrary.wiley.com/doi/full/10.1002/ajpa.24033	10.1002/ajpa.24033	3.8
Changxinyuan_M026	Changxinyuan	-771	-43	34747835	113713262	8.2	7	-9.6	M1	https://onlinelibrary.wiley.com/doi/full/10.1002/ajpa.24033	10.1002/ajpa.24033	3.8
Changxinyuan_M026	Changxinyuan	-771	-43	34747835	113713262	9.1	6.9	-9.9	M1	https://onlinelibrary.wiley.com/doi/full/10.1002/ajpa.24033	10.1002/ajpa.24033	3.8
Changxinyuan_M045	Changxinyuan	-771	-43	34747835	113713262	0.3	11.4	-10.5	M1	https://onlinelibrary.wiley.com/doi/full/10.1002/ajpa.24033	10.1002/ajpa.24033	3.8
Changxinyuan_M045	Changxinyuan	-771	-43	34747835	113713262	1.2	10	-10.8	M1	https://onlinelibrary.wiley.com/doi/full/10.1002/ajpa.24033	10.1002/ajpa.24033	3.8
Changxinyuan_M045	Changxinyuan	-771	-43	34747835	113713262	2.1	10.2	-10.5	M1	https://onlinelibrary.wiley.com/doi/full/10.1002/ajpa.24033	10.1002/ajpa.24033	3.8
Changxinyuan_M045	Changxinyuan	-771	-43	34747835	113713262	2.9	8.9	-13.5	M1	https://onlinelibrary.wiley.com/doi/full/10.1002/ajpa.24033	10.1002/ajpa.24033	3.8
Changxinyuan_M045	Changxinyuan	-771	-43	34747835	113713262	3.8	8.2	-13	M1	https://onlinelibrary.wiley.com/doi/full/10.1002/ajpa.24033	10.1002/ajpa.24033	3.8
Changxinyuan_M045	Changxinyuan	-771	-43	34747835	113713262	4.7	7.9	-12.6	M1	https://onlinelibrary.wiley.com/doi/full/10.1002/ajpa.24033	10.1002/ajpa.24033	3.8
Changxinyuan_M045	Changxinyuan	-771	-43	34747835	113713262	5.6	7.5	-13.2	M1	https://onlinelibrary.wiley.com/doi/full/10.1002/ajpa.24033	10.1002/ajpa.24033	3.8
Changxinyuan_M045	Changxinyuan	-771	-43	34747835	113713262	6.5	7.3	-12.9	M1	https://onlinelibrary.wiley.com/doi/full/10.1002/ajpa.24033	10.1002/ajpa.24033	3.8
Changxinyuan_M045	Changxinyuan	-771	-43	34747835	113713262	7.3	7.2	-12.2	M1	https://onlinelibrary.wiley.com/doi/full/10.1002/ajpa.24033	10.1002/ajpa.24033	3.8
Changxinyuan_M048	Changxinyuan	-771	-43	34747835	113713262	0.3	8.8	-13.1	M1	https://onlinelibrary.wiley.com/doi/full/10.1002/ajpa.24033	10.1002/ajpa.24033	3.8
Changxinyuan_M048	Changxinyuan	-771	-43	34747835	113713262	1.2	7.8	-12.6	M1	https://onlinelibrary.wiley.com/doi/full/10.1002/ajpa.24033	10.1002/ajpa.24033	3.8
Changxinyuan_M048	Changxinyuan	-771	-43	34747835	113713262	2.1	6.6	-14.7	M1	https://onlinelibrary.wiley.com/doi/full/10.1002/ajpa.24033	10.1002/ajpa.24033	3.8
Changxinyuan_M048	Changxinyuan	-771	-43	34747835	113713262	2.9	6.1	-14.9	M1	https://onlinelibrary.wiley.com/doi/full/10.1002/ajpa.24033	10.1002/ajpa.24033	3.8
Changxinyuan_M048	Changxinyuan	-771	-43	34747835	113713262	3.8	5.7	-15.6	M1	https://onlinelibrary.wiley.com/doi/full/10.1002/ajpa.24033	10.1002/ajpa.24033	3.8
Changxinyuan_M048	Changxinyuan	-771	-43	34747835	113713262	4.7	5.4	-16.3	M1	https://onlinelibrary.wiley.com/doi/full/10.1002/ajpa.24033	10.1002/ajpa.24033	3.8
Changxinyuan_M048	Changxinyuan	-771	-43	34747835	113713262	5.6	5.5	-15.9	M1	https://onlinelibrary.wiley.com/doi/full/10.1002/ajpa.24033	10.1002/ajpa.24033	3.8
Changxinyuan_M048	Changxinyuan	-771	-43	34747835	113713262	6.5	5.7	-15.9	M1	https://onlinelibrary.wiley.com/doi/full/10.1002/ajpa.24033	10.1002/ajpa.24033	3.8
Changxinyuan_M048	Changxinyuan	-771	-43	34747835	113713262	7.3	5.7	-15.3	M1	https://onlinelibrary.wiley.com/doi/full/10.1002/ajpa.24033	10.1002/ajpa.24033	3.8
Changxinyuan_M048	Changxinyuan	-771	-43	34747835	113713262	8.2	5.8	-14.7	M1	https://onlinelibrary.wiley.com/doi/full/10.1002/ajpa.24033	10.1002/ajpa.24033	3.8
Changxinyuan_M048	Changxinyuan	-771	-43	34747835	113713262	9.1	5.5	-15.8	M1	https://onlinelibrary.wiley.com/doi/full/10.1002/ajpa.24033	10.1002/ajpa.24033	3.8
Changxinyuan_M049	Changxinyuan	-771	-43	34747835	113713262	1.8	12	-9.4	M1	https://onlinelibrary.wiley.com/doi/full/10.1002/ajpa.24033	10.1002/ajpa.24033	3.4
Changxinyuan_M049	Changxinyuan	-771	-43	34747835	113713262	2.6	11	-9	M1	https://onlinelibrary.wiley.com/doi/full/10.1002/ajpa.24033	10.1002/ajpa.24033	3.4
Changxinyuan_M049	Changxinyuan	-771	-43	34747835	113713262	3.4	10.2	-6.7	M1	https://onlinelibrary.wiley.com/doi/full/10.1002/ajpa.24033	10.1002/ajpa.24033	3.4
Changxinyuan_M049	Changxinyuan	-771	-43	34747835	113713262	4.2	9.8	-7.7	M1	https://onlinelibrary.wiley.com/doi/full/10.1002/ajpa.24033	10.1002/ajpa.24033	3.4
Changxinyuan_M049	Changxinyuan	-771	-43	34747835	113713262	4.9	9.5	-8.3	M1	https://onlinelibrary.wiley.com/doi/full/10.1002/ajpa.24033	10.1002/ajpa.24033	3.4
Changxinyuan_M049	Changxinyuan	-771	-43	34747835	113713262	5.7	9.4	-8.7	M1	https://onlinelibrary.wiley.com/doi/full/10.1002/ajpa.24033	10.1002/ajpa.24033	3.4
Changxinyuan_M049	Changxinyuan	-771	-43	34747835	113713262	6.5	9.7	-7.3	M1	https://onlinelibrary.wiley.com/doi/full/10.1002/ajpa.24033	10.1002/ajpa.24033	3.4
Changxinyuan_M049	Changxinyuan	-771	-43	34747835	113713262	7.2	9.1	-7.9	M1	https://onlinelibrary.wiley.com/doi/full/10.1002/ajpa.24033	10.1002/ajpa.24033	3.4
Changxinyuan_M049	Changxinyuan	-771	-43	34747835	113713262	8	9.2	-7.2	M1	https://onlinelibrary.wiley.com/doi/full/10.1002/ajpa.24033	10.1002/ajpa.24033	3.4
Changxinyuan_M049	Changxinyuan	-771	-43	34747835	113713262	8.8	8.4	-8.9	M1	https://onlinelibrary.wiley.com/doi/full/10.1002/ajpa.24033	10.1002/ajpa.24033	3.4
Changxinyuan_M074	Changxinyuan	-771	-43	34747835	113713262	1.1	8.6	-11.7	M1	https://onlinelibrary.wiley.com/doi/full/10.1002/ajpa.24033	10.1002/ajpa.24033	3.4
Changxinyuan_M074	Changxinyuan	-771	-43	34747835	113713262	1.8	8.4	-12.2	M1	https://onlinelibrary.wiley.com/doi/full/10.1002/ajpa.24033	10.1002/ajpa.24033	3.4
Changxinyuan_M074	Changxinyuan	-771	-43	34747835	113713262	2.6	7.5	-14	M1	https://onlinelibrary.wiley.com/doi/full/10.1002/ajpa.24033	10.1002/ajpa.24033	3.4
Changxinyuan_M074	Changxinyuan	-771	-43	34747835	113713262	3.4	6.9	-13.3	M1	https://onlinelibrary.wiley.com/doi/full/10.1002/ajpa.24033	10.1002/ajpa.24033	3.4
Changxinyuan_M074	Changxinyuan	-771	-43	34747835	113713262	4.2	6.8	-13.1	M1	https://onlinelibrary.wiley.com/doi/full/10.1002/ajpa.24033	10.1002/ajpa.24033	3.4
Changxinyuan_M074	Changxinyuan	-771	-43	34747835	113713262	4.9	6.7	-12.6	M1	https://onlinelibrary.wiley.com/doi/full/10.1002/ajpa.24033	10.1002/ajpa.24033	3.4
Changxinyuan_M074	Changxinyuan	-771	-43	34747835	113713262	5.7	6.9	-13.2	M1	https://onlinelibrary.wiley.com/doi/full/10.1002/ajpa.24033	10.1002/ajpa.24033	3.4
Changxinyuan_M074	Changxinyuan	-771	-43	34747835	113713262	7.2	7.4	-10.8	M1	https://onlinelibrary.wiley.com/doi/full/10.1002/ajpa.24033	10.1002/ajpa.24033	3.4
Changxinyuan_M074	Changxinyuan	-771	-43	34747835	113713262	8	7.6	-9.4	M1	https://onlinelibrary.wiley.com/doi/full/10.1002/ajpa.24033	10.1002/ajpa.24033	3.4
CNE1	Nemea	400	600	37.8225	22.6614	0.5	11.1	-18.7	M1	https://onlinelibrary.wiley.com/doi/abs/10.1002/oa.2690	10.1002/oa.2690	3.1
CNE1	Nemea	400	600	37.8225	22.6614	1.8	9	-18.8	M1	https://onlinelibrary.wiley.com/doi/abs/10.1002/oa.2690	10.1002/oa.2690	3.1
CNE1	Nemea	400	600	37.8225	22.6614	3.1	7.2	-19.2	M1	https://onlinelibrary.wiley.com/doi/abs/10.1002/oa.2690	10.1002/oa.2690	3.1
CNE1	Nemea	400	600	37.8225	22.6614	4.25	7.5	-19.2	M1	https://onlinelibrary.wiley.com/doi/abs/10.1002/oa.2690	10.1002/oa.2690	3.1
CNE1	Nemea	400	600	37.8225	22.6614	5.9	7.4	-19.3	M1	https://onlinelibrary.wiley.com/doi/abs/10.1002/oa.2690	10.1002/oa.2690	3.1
CNE10	Nemea	400	600	37.8225	22.6614	0.9	9.1	-18.9	M1	https://onlinelibrary.wiley.com/doi/abs/10.1002/oa.2690	10.1002/oa.2690	2.05
CNE10	Nemea	400	600	37.8225	22.6614	2.05	8.5	-19	M1	https://onlinelibrary.wiley.com/doi/abs/10.1002/oa.2690	10.1002/oa.2690	2.05
CNE10	Nemea	400	600	37.8225	22.6614	3.65	7.9	-19.1	M1	https://onlinelibrary.wiley.com/doi/abs/10.1002/oa.2690	10.1002/oa.2690	2.05
CNE11	Nemea	400	600	37.8225	22.6614	0.85	10.6	-18.8	M1	https://onlinelibrary.wiley.com/doi/abs/10.1002/oa.2690	10.1002/oa.2690	1.9
CNE11	Nemea	400	600	37.8225	22.6614	1.9	9.3	-19.3	M1	https://onlinelibrary.wiley.com/doi/abs/10.1002/oa.2690	10.1002/oa.2690	1.9
CNE11	Nemea	400	600	37.8225	22.6614	2.85	9.3	-19.1	M1	https://onlinelibrary.wiley.com/doi/abs/10.1002/oa.2690	10.1002/oa.2690	1.9
CNE11	Nemea	400	600	37.8225	22.6614	3.95	9	-19	M1	https://onlinelibrary.wiley.com/doi/abs/10.1002/oa.2690	10.1002/oa.2690	1.9
CNE11	Nemea	400	600	37.8225	22.6614	5.75	9.6	-19.2	M1	https://onlinelibrary.wiley.com/doi/abs/10.1002/oa.2690	10.1002/oa.2690	1.9
CNE12	Nemea	400	600	37.8225	22.6614	1.1	11.6	-18.6	M1	https://onlinelibrary.wiley.com/doi/abs/10.1002/oa.2690	10.1002/oa.2690	2.1
CNE12	Nemea	400	600	37.8225	22.6614	2.1	9.1	-19.4	M1	https://onlinelibrary.wiley.com/doi/abs/10.1002/oa.2690	10.1002/oa.2690	2.1
CNE12	Nemea	400	600	37.8225	22.6614	2.9	8.7	-19.1	M1	https://onlinelibrary.wiley.com/doi/abs/10.1002/oa.2690	10.1002/oa.2690	2.1
CNE12	Nemea	400	600	37.8225	22.6614	4.35	7.9	-19.3	M1	https://onlinelibrary.wiley.com/doi/abs/10.1002/oa.2690	10.1002/oa.2690	2.1
CNE15	Nemea	400	600	37.8225	22.6614	1.25	10.1	-18.9	M1	https://onlinelibrary.wiley.com/doi/abs/10.1002/oa.2690	10.1002/oa.2690	3.3
CNE15	Nemea	400	600	37.8225	22.6614	2.15	9.8	-19.1	M1	https://onlinelibrary.wiley.com/doi/abs/10.1002/oa.2690	10.1002/oa.2690	3.3
CNE15	Nemea	400	600	37.8225	22.6614	3.3	8.6	-19.4	M1	https://onlinelibrary.wiley.com/doi/abs/10.1002/oa.2690	10.1002/oa.2690	3.3
CNE15	Nemea	400	600	37.8225	22.6614	4.75	8.5	-19.5	M1	https://onlinelibrary.wiley.com/doi/abs/10.1002/oa.2690	10.1002/oa.2690	3.3
CNE16	Nemea	400	600	37.8225	22.6614	1.65	9.7	-19.3	M1	https://onlinelibrary.wiley.com/doi/abs/10.1002/oa.2690	10.1002/oa.2690	3.35
CNE16	Nemea	400	600	37.8225	22.6614	3.35	7.4	-19.1	M1	https://onlinelibrary.wiley.com/doi/abs/10.1002/oa.2690	10.1002/oa.2690	3.35
CNE16	Nemea	400	600	37.8225	22.6614	4.95	8	-19.2	M1	https://onlinelibrary.wiley.com/doi/abs/10.1002/oa.2690	10.1002/oa.2690	3.35
CNE20	Nemea	400	600	37.8225	22.6614	1.75	11.2	-18.9	M1	https://onlinelibrary.wiley.com/doi/abs/10.1002/oa.2690	10.1002/oa.2690	3.4
CNE20	Nemea	400	600	37.8225	22.6614	3.4	9.8	-19.5	M1	https://onlinelibrary.wiley.com/doi/abs/10.1002/oa.2690	10.1002/oa.2690	3.4
CNE20	Nemea	400	600	37.8225	22.6614	4.85	10	-19.3	M1	https://onlinelibrary.wiley.com/doi/abs/10.1002/oa.2690	10.1002/oa.2690	3.4
CNE21	Nemea	400	600	37.8225	22.6614	0.75	10.6	-18.5	M1	https://onlinelibrary.wiley.com/doi/abs/10.1002/oa.2690	10.1002/oa.2690	1.85
CNE21	Nemea	400	600	37.8225	22.6614	1.85	8	-19.6	M1	https://onlinelibrary.wiley.com/doi/abs/10.1002/oa.2690	10.1002/oa.2690	1.85
CNE21	Nemea	400	600	37.8225	22.6614	3.05	6.9	-19.5	M1	https://onlinelibrary.wiley.com/doi/abs/10.1002/oa.2690	10.1002/oa.2690	1.85
CNE21	Nemea	400	600	37.8225	22.6614	4.45	7	-19.6	M1	https://onlinelibrary.wiley.com/doi/abs/10.1002/oa.2690	10.1002/oa.2690	1.85
CNE22	Nemea	400	600	37.8225	22.6614	0.75	10.8	-18.6	M1	https://onlinelibrary.wiley.com/doi/abs/10.1002/oa.2690	10.1002/oa.2690	1.95
CNE22	Nemea	400	600	37.8225	22.6614	1.95	8.3	-19.5	M1	https://onlinelibrary.wiley.com/doi/abs/10.1002/oa.2690	10.1002/oa.2690	1.95
CNE22	Nemea	400	600	37.8225	22.6614	3.1	7.6	-19.5	M1	https://onlinelibrary.wiley.com/doi/abs/10.1002/oa.2690	10.1002/oa.2690	1.95
CNE22	Nemea	400	600	37.8225	22.6614	4.4	8.1	-19.4	M1	https://onlinelibrary.wiley.com/doi/abs/10.1002/oa.2690	10.1002/oa.2690	1.95
CNE23	Nemea	400	600	37.8225	22.6614	1.75	9	-19.4	M1	https://onlinelibrary.wiley.com/doi/abs/10.1002/oa.2690	10.1002/oa.2690	3.55
CNE23	Nemea	400	600	37.8225	22.6614	3.55	8.5	-19.5	M1	https://onlinelibrary.wiley.com/doi/abs/10.1002/oa.2690	10.1002/oa.2690	3.55
CNE23	Nemea	400	600	37.8225	22.6614	5.5	8.3	-19.1	M1	https://onlinelibrary.wiley.com/doi/abs/10.1002/oa.2690	10.1002/oa.2690	3.55
CNE25	Nemea	400	600	37.8225	22.6614	0.9	11.6	-18.2	M1	https://onlinelibrary.wiley.com/doi/abs/10.1002/oa.2690	10.1002/oa.2690	1.95
CNE25	Nemea	400	600	37.8225	22.6614	1.95	7.2	-19.5	M1	https://onlinelibrary.wiley.com/doi/abs/10.1002/oa.2690	10.1002/oa.2690	1.95
CNE25	Nemea	400	600	37.8225	22.6614	3.25	7.6	-19.5	M1	https://onlinelibrary.wiley.com/doi/abs/10.1002/oa.2690	10.1002/oa.2690	1.95
CNE25	Nemea	400	600	37.8225	22.6614	4.5	8.1	-19.3	M1	https://onlinelibrary.wiley.com/doi/abs/10.1002/oa.2690	10.1002/oa.2690	1.95
CNE26	Nemea	400	600	37.8225	22.6614	0.95	10.6	-18.5	M1	https://onlinelibrary.wiley.com/doi/abs/10.1002/oa.2690	10.1002/oa.2690	1.95
CNE26	Nemea	400	600	37.8225	22.6614	1.95	8.5	-19.1	M1	https://onlinelibrary.wiley.com/doi/abs/10.1002/oa.2690	10.1002/oa.2690	1.95
CNE26	Nemea	400	600	37.8225	22.6614	3.2	7.9	-19	M1	https://onlinelibrary.wiley.com/doi/abs/10.1002/oa.2690	10.1002/oa.2690	1.95
CNE26	Nemea	400	600	37.8225	22.6614	4.65	7.8	-19.1	M1	https://onlinelibrary.wiley.com/doi/abs/10.1002/oa.2690	10.1002/oa.2690	1.95
CNE28	Nemea	400	600	37.8225	22.6614	0.75	10.6	-18.4	M1	https://onlinelibrary.wiley.com/doi/abs/10.1002/oa.2690	10.1002/oa.2690	3.1
CNE28	Nemea	400	600	37.8225	22.6614	1.85	9.4	-18.7	M1	https://onlinelibrary.wiley.com/doi/abs/10.1002/oa.2690	10.1002/oa.2690	3.1
CNE28	Nemea	400	600	37.8225	22.6614	3.1	8.3	-19	M1	https://onlinelibrary.wiley.com/doi/abs/10.1002/oa.2690	10.1002/oa.2690	3.1
CNE28	Nemea	400	600	37.8225	22.6614	4.25	8.3	-19.1	M1	https://onlinelibrary.wiley.com/doi/abs/10.1002/oa.2690	10.1002/oa.2690	3.1
CNE29	Nemea	400	600	37.8225	22.6614	0.8	9.3	-19.1	M1	https://onlinelibrary.wiley.com/doi/abs/10.1002/oa.2690	10.1002/oa.2690	1.95
CNE29	Nemea	400	600	37.8225	22.6614	1.95	7.7	-19.6	M1	https://onlinelibrary.wiley.com/doi/abs/10.1002/oa.2690	10.1002/oa.2690	1.95
CNE29	Nemea	400	600	37.8225	22.6614	3.2	7.7	-19.3	M1	https://onlinelibrary.wiley.com/doi/abs/10.1002/oa.2690	10.1002/oa.2690	1.95
CNE29	Nemea	400	600	37.8225	22.6614	4.9			M1	https://onlinelibrary.wiley.com/doi/abs/10.1002/oa.2690	10.1002/oa.2690	1.95
CNE3	Nemea	400	600	37.8225	22.6614	1.1	10.6	-18.6	M1	https://onlinelibrary.wiley.com/doi/abs/10.1002/oa.2690	10.1002/oa.2690	2.1
CNE3	Nemea	400	600	37.8225	22.6614	2.1	7.6	-19.2	M1	https://onlinelibrary.wiley.com/doi/abs/10.1002/oa.2690	10.1002/oa.2690	2.1
CNE3	Nemea	400	600	37.8225	22.6614	3.2	7.3	-19.4	M1	https://onlinelibrary.wiley.com/doi/abs/10.1002/oa.2690	10.1002/oa.2690	2.1
CNE3	Nemea	400	600	37.8225	22.6614	4.4	8.7	-18.8	M1	https://onlinelibrary.wiley.com/doi/abs/10.1002/oa.2690	10.1002/oa.2690	2.1
CNE30	Nemea	400	600	37.8225	22.6614	1.7	10.3	-19	M1	https://onlinelibrary.wiley.com/doi/abs/10.1002/oa.2690	10.1002/oa.2690	3.1
CNE30	Nemea	400	600	37.8225	22.6614	3.1	9.2	-19.4	M1	https://onlinelibrary.wiley.com/doi/abs/10.1002/oa.2690	10.1002/oa.2690	3.1
CNE30	Nemea	400	600	37.8225	22.6614	4.4	8.4	-18.9	M1	https://onlinelibrary.wiley.com/doi/abs/10.1002/oa.2690	10.1002/oa.2690	3.1
CNE35	Nemea	400	600	37.8225	22.6614	0.7	12.1	-17.4	M1	https://onlinelibrary.wiley.com/doi/abs/10.1002/oa.2690	10.1002/oa.2690	1.85
CNE35	Nemea	400	600	37.8225	22.6614	1.85	10.2	-18	M1	https://onlinelibrary.wiley.com/doi/abs/10.1002/oa.2690	10.1002/oa.2690	1.85
CNE35	Nemea	400	600	37.8225	22.6614	3.15	9.3	-18.1	M1	https://onlinelibrary.wiley.com/doi/abs/10.1002/oa.2690	10.1002/oa.2690	1.85
CNE35	Nemea	400	600	37.8225	22.6614	4.4	9.5	-17.6	M1	https://onlinelibrary.wiley.com/doi/abs/10.1002/oa.2690	10.1002/oa.2690	1.85
CNE36	Nemea	400	600	37.8225	22.6614	0.65	9.7	-19.2	M1	https://onlinelibrary.wiley.com/doi/abs/10.1002/oa.2690	10.1002/oa.2690	3.1
CNE36	Nemea	400	600	37.8225	22.6614	1.9	9.3	-19.1	M1	https://onlinelibrary.wiley.com/doi/abs/10.1002/oa.2690	10.1002/oa.2690	3.1
CNE36	Nemea	400	600	37.8225	22.6614	3.1	8.5	-18.7	M1	https://onlinelibrary.wiley.com/doi/abs/10.1002/oa.2690	10.1002/oa.2690	3.1
CNE36	Nemea	400	600	37.8225	22.6614	4.25	9	-18.7	M1	https://onlinelibrary.wiley.com/doi/abs/10.1002/oa.2690	10.1002/oa.2690	3.1
CNE37	Nemea	400	600	37.8225	22.6614	0.55	9	-19	M1	https://onlinelibrary.wiley.com/doi/abs/10.1002/oa.2690	10.1002/oa.2690	1.85
CNE37	Nemea	400	600	37.8225	22.6614	1.85	8.7	-19.2	M1	https://onlinelibrary.wiley.com/doi/abs/10.1002/oa.2690	10.1002/oa.2690	1.85
CNE37	Nemea	400	600	37.8225	22.6614	3.25	9.1	-19.2	M1	https://onlinelibrary.wiley.com/doi/abs/10.1002/oa.2690	10.1002/oa.2690	1.85
CNE37	Nemea	400	600	37.8225	22.6614	4.6	9.3	-18.9	M1	https://onlinelibrary.wiley.com/doi/abs/10.1002/oa.2690	10.1002/oa.2690	1.85
CNE38	Nemea	400	600	37.8225	22.6614	0.9	10.8	-18.7	M1	https://onlinelibrary.wiley.com/doi/abs/10.1002/oa.2690	10.1002/oa.2690	1.9
CNE38	Nemea	400	600	37.8225	22.6614	1.9	8.6	-19.1	M1	https://onlinelibrary.wiley.com/doi/abs/10.1002/oa.2690	10.1002/oa.2690	1.9
CNE38	Nemea	400	600	37.8225	22.6614	3.35	8.6	-18.8	M1	https://onlinelibrary.wiley.com/doi/abs/10.1002/oa.2690	10.1002/oa.2690	1.9
CNE38	Nemea	400	600	37.8225	22.6614	4.85			M1	https://onlinelibrary.wiley.com/doi/abs/10.1002/oa.2690	10.1002/oa.2690	1.9
CNE4	Nemea	400	600	37.8225	22.6614	0.85	10.5	-18.1	M1	https://onlinelibrary.wiley.com/doi/abs/10.1002/oa.2690	10.1002/oa.2690	1.9
CNE4	Nemea	400	600	37.8225	22.6614	1.9	8.1	-18.7	M1	https://onlinelibrary.wiley.com/doi/abs/10.1002/oa.2690	10.1002/oa.2690	1.9
CNE4	Nemea	400	600	37.8225	22.6614	3.1	7.3	-19.2	M1	https://onlinelibrary.wiley.com/doi/abs/10.1002/oa.2690	10.1002/oa.2690	1.9
CNE4	Nemea	400	600	37.8225	22.6614	4.3	7.8	-19.1	M1	https://onlinelibrary.wiley.com/doi/abs/10.1002/oa.2690	10.1002/oa.2690	1.9
CNE7	Nemea	400	600	37.8225	22.6614	0.95	10.3	-17.2	M1	https://onlinelibrary.wiley.com/doi/abs/10.1002/oa.2690	10.1002/oa.2690	3.3
CNE7	Nemea	400	600	37.8225	22.6614	2	10.1	-18.1	M1	https://onlinelibrary.wiley.com/doi/abs/10.1002/oa.2690	10.1002/oa.2690	3.3
CNE7	Nemea	400	600	37.8225	22.6614	3.3	9.4	-18.4	M1	https://onlinelibrary.wiley.com/doi/abs/10.1002/oa.2690	10.1002/oa.2690	3.3
CNE7	Nemea	400	600	37.8225	22.6614	4.9	10.2	-16.2	M1	https://onlinelibrary.wiley.com/doi/abs/10.1002/oa.2690	10.1002/oa.2690	3.3
EE65	Wharram Percy	1000	1500	54.0678	-0.689956	0.35	11	-19.3	dM2	https://www.sciencedirect.com/science/article/pii/S0305440303000736	10.1016/S0305-4403(03)00073-6	1.45
EE65	Wharram Percy	1000	1500	54.0678	-0.689956	1.45	9.9	-19.8	dM2	https://www.sciencedirect.com/science/article/pii/S0305440303000736	10.1016/S0305-4403(03)00073-6	1.45
EE65	Wharram Percy	1000	1500	54.0678	-0.689956	2.5	9.1	-20	dM2	https://www.sciencedirect.com/science/article/pii/S0305440303000736	10.1016/S0305-4403(03)00073-6	1.45
EE72	Wharram Percy	1000	1500	54.0678	-0.689956	0.35	12.4	-19.4	dM2	https://www.sciencedirect.com/science/article/pii/S0305440303000736	10.1016/S0305-4403(03)00073-6	1.45
EE72	Wharram Percy	1000	1500	54.0678	-0.689956	1.45	10.8	-19.6	dM2	https://www.sciencedirect.com/science/article/pii/S0305440303000736	10.1016/S0305-4403(03)00073-6	1.45
EE72	Wharram Percy	1000	1500	54.0678	-0.689956	2.5	9.5	-20.2	dM2	https://www.sciencedirect.com/science/article/pii/S0305440303000736	10.1016/S0305-4403(03)00073-6	1.45
EH12	Edix Hill	410	600	52.1291	0.038549	-0.2	12.8	-20.2	dM2	https://link.springer.com/chapter/10.1007/978-3-030-27393-4_6	10.1007/978-3-030-27393-4_6	2.2
EH12	Edix Hill	410	600	52.1291	0.038549	0.1	13	-20.1	dM2	https://link.springer.com/chapter/10.1007/978-3-030-27393-4_6	10.1007/978-3-030-27393-4_6	2.2
EH12	Edix Hill	410	600	52.1291	0.038549	0.4	13	-20	dM2	https://link.springer.com/chapter/10.1007/978-3-030-27393-4_6	10.1007/978-3-030-27393-4_6	2.2
EH12	Edix Hill	410	600	52.1291	0.038549	0.7	13.1	-20.1	dM2	https://link.springer.com/chapter/10.1007/978-3-030-27393-4_6	10.1007/978-3-030-27393-4_6	2.2
EH12	Edix Hill	410	600	52.1291	0.038549	1	13.2	-19.9	dM2	https://link.springer.com/chapter/10.1007/978-3-030-27393-4_6	10.1007/978-3-030-27393-4_6	2.2
EH12	Edix Hill	410	600	52.1291	0.038549	1.3	13.1	-19.9	dM2	https://link.springer.com/chapter/10.1007/978-3-030-27393-4_6	10.1007/978-3-030-27393-4_6	2.2
EH12	Edix Hill	410	600	52.1291	0.038549	1.6	13.1	-19.9	dM2	https://link.springer.com/chapter/10.1007/978-3-030-27393-4_6	10.1007/978-3-030-27393-4_6	2.2
EH12	Edix Hill	410	600	52.1291	0.038549	1.9	13	-20	dM2	https://link.springer.com/chapter/10.1007/978-3-030-27393-4_6	10.1007/978-3-030-27393-4_6	2.2
EH12	Edix Hill	410	600	52.1291	0.038549	2.2	12.5	-20.1	dM2	https://link.springer.com/chapter/10.1007/978-3-030-27393-4_6	10.1007/978-3-030-27393-4_6	2.2
EH12	Edix Hill	410	600	52.1291	0.038549	2.5	12.6	-20.4	dM2	https://link.springer.com/chapter/10.1007/978-3-030-27393-4_6	10.1007/978-3-030-27393-4_6	2.2
EH133	Edix Hill	410	600	52.1291	0.038549	-0.2	12.9	-20.1	dM2	https://link.springer.com/chapter/10.1007/978-3-030-27393-4_6	10.1007/978-3-030-27393-4_6	2.8
EH133	Edix Hill	410	600	52.1291	0.038549	0.2	13.2	-20.2	dM2	https://link.springer.com/chapter/10.1007/978-3-030-27393-4_6	10.1007/978-3-030-27393-4_6	2.8
EH133	Edix Hill	410	600	52.1291	0.038549	0.5	13.4	-20.4	dM2	https://link.springer.com/chapter/10.1007/978-3-030-27393-4_6	10.1007/978-3-030-27393-4_6	2.8
EH133	Edix Hill	410	600	52.1291	0.038549	0.9	13.2	-20.8	dM2	https://link.springer.com/chapter/10.1007/978-3-030-27393-4_6	10.1007/978-3-030-27393-4_6	2.8
EH133	Edix Hill	410	600	52.1291	0.038549	1.3	13.2	-21	dM2	https://link.springer.com/chapter/10.1007/978-3-030-27393-4_6	10.1007/978-3-030-27393-4_6	2.8
EH133	Edix Hill	410	600	52.1291	0.038549	1.7	13.1	-21	dM2	https://link.springer.com/chapter/10.1007/978-3-030-27393-4_6	10.1007/978-3-030-27393-4_6	2.8
EH133	Edix Hill	410	600	52.1291	0.038549	2	13.3	-21.1	dM2	https://link.springer.com/chapter/10.1007/978-3-030-27393-4_6	10.1007/978-3-030-27393-4_6	2.8
EH133	Edix Hill	410	600	52.1291	0.038549	2.4	12.4	-21.1	dM2	https://link.springer.com/chapter/10.1007/978-3-030-27393-4_6	10.1007/978-3-030-27393-4_6	2.8
EH133	Edix Hill	410	600	52.1291	0.038549	2.8	12.2	-21.1	dM2	https://link.springer.com/chapter/10.1007/978-3-030-27393-4_6	10.1007/978-3-030-27393-4_6	2.8
EH133	Edix Hill	410	600	52.1291	0.038549	3.1	12.3	-21.1	dM2	https://link.springer.com/chapter/10.1007/978-3-030-27393-4_6	10.1007/978-3-030-27393-4_6	2.8
EH133	Edix Hill	410	600	52.1291	0.038549	3.5	12.1	-21	dM2	https://link.springer.com/chapter/10.1007/978-3-030-27393-4_6	10.1007/978-3-030-27393-4_6	2.8
EH178	Edix Hill	410	600	52.1291	0.038549	-0.2	13.1	-20.1	dM2	https://link.springer.com/chapter/10.1007/978-3-030-27393-4_6	10.1007/978-3-030-27393-4_6	2.4
EH178	Edix Hill	410	600	52.1291	0.038549	0.3	13.1	-20.2	dM2	https://link.springer.com/chapter/10.1007/978-3-030-27393-4_6	10.1007/978-3-030-27393-4_6	2.4
EH178	Edix Hill	410	600	52.1291	0.038549	0.9	13.7	-20	dM2	https://link.springer.com/chapter/10.1007/978-3-030-27393-4_6	10.1007/978-3-030-27393-4_6	2.4
EH178	Edix Hill	410	600	52.1291	0.038549	1.4	13.2	-20.2	dM2	https://link.springer.com/chapter/10.1007/978-3-030-27393-4_6	10.1007/978-3-030-27393-4_6	2.4
EH178	Edix Hill	410	600	52.1291	0.038549	1.9	11.6	-20.3	dM2	https://link.springer.com/chapter/10.1007/978-3-030-27393-4_6	10.1007/978-3-030-27393-4_6	2.4
EH178	Edix Hill	410	600	52.1291	0.038549	2.4	11.2	-20.1	dM2	https://link.springer.com/chapter/10.1007/978-3-030-27393-4_6	10.1007/978-3-030-27393-4_6	2.4
EH178	Edix Hill	410	600	52.1291	0.038549	3	11.4	-20.2	dM2	https://link.springer.com/chapter/10.1007/978-3-030-27393-4_6	10.1007/978-3-030-27393-4_6	2.4
EH178	Edix Hill	410	600	52.1291	0.038549	3.5	10.6	-20.4	dM2	https://link.springer.com/chapter/10.1007/978-3-030-27393-4_6	10.1007/978-3-030-27393-4_6	2.4
EH352	Edix Hill	410	600	52.1291	0.038549	-0.2	14.9	-19.8	dM2	https://link.springer.com/chapter/10.1007/978-3-030-27393-4_6	10.1007/978-3-030-27393-4_6	1.1
EH352	Edix Hill	410	600	52.1291	0.038549	0.1	14.6	-19.8	dM2	https://link.springer.com/chapter/10.1007/978-3-030-27393-4_6	10.1007/978-3-030-27393-4_6	1.1
EH352	Edix Hill	410	600	52.1291	0.038549	0.4	15.5	-20	dM2	https://link.springer.com/chapter/10.1007/978-3-030-27393-4_6	10.1007/978-3-030-27393-4_6	1.1
EH352	Edix Hill	410	600	52.1291	0.038549	0.7	14.8	-20.1	dM2	https://link.springer.com/chapter/10.1007/978-3-030-27393-4_6	10.1007/978-3-030-27393-4_6	1.1
EH352	Edix Hill	410	600	52.1291	0.038549	1.1	13.7	-20.3	dM2	https://link.springer.com/chapter/10.1007/978-3-030-27393-4_6	10.1007/978-3-030-27393-4_6	1.1
EH352	Edix Hill	410	600	52.1291	0.038549	1.7	13.5	-20.2	dM2	https://link.springer.com/chapter/10.1007/978-3-030-27393-4_6	10.1007/978-3-030-27393-4_6	1.1
EH587	Edix Hill	410	600	52.1291	0.038549	-0.2	11.7	-20.4	dM2	https://link.springer.com/chapter/10.1007/978-3-030-27393-4_6	10.1007/978-3-030-27393-4_6	1.5
EH587	Edix Hill	410	600	52.1291	0.038549	0.1	11.9	-20.5	dM2	https://link.springer.com/chapter/10.1007/978-3-030-27393-4_6	10.1007/978-3-030-27393-4_6	1.5
EH587	Edix Hill	410	600	52.1291	0.038549	0.5	11.5	-20.5	dM2	https://link.springer.com/chapter/10.1007/978-3-030-27393-4_6	10.1007/978-3-030-27393-4_6	1.5
EH587	Edix Hill	410	600	52.1291	0.038549	0.8	11.5	-20.6	dM2	https://link.springer.com/chapter/10.1007/978-3-030-27393-4_6	10.1007/978-3-030-27393-4_6	1.5
EH587	Edix Hill	410	600	52.1291	0.038549	1.1	11.7	-20.6	dM2	https://link.springer.com/chapter/10.1007/978-3-030-27393-4_6	10.1007/978-3-030-27393-4_6	1.5
EH587	Edix Hill	410	600	52.1291	0.038549	1.5	11.3	-20.6	dM2	https://link.springer.com/chapter/10.1007/978-3-030-27393-4_6	10.1007/978-3-030-27393-4_6	1.5
EH587	Edix Hill	410	600	52.1291	0.038549	1.8	11.4	-20.8	dM2	https://link.springer.com/chapter/10.1007/978-3-030-27393-4_6	10.1007/978-3-030-27393-4_6	1.5
EH587	Edix Hill	410	600	52.1291	0.038549	2.3	11.4	-20.8	dM2	https://link.springer.com/chapter/10.1007/978-3-030-27393-4_6	10.1007/978-3-030-27393-4_6	1.5
EH587	Edix Hill	410	600	52.1291	0.038549	2.5	11.3	-20.7	dM2	https://link.springer.com/chapter/10.1007/978-3-030-27393-4_6	10.1007/978-3-030-27393-4_6	1.5
EH587	Edix Hill	410	600	52.1291	0.038549	2.8	11.6	-20.9	dM2	https://link.springer.com/chapter/10.1007/978-3-030-27393-4_6	10.1007/978-3-030-27393-4_6	1.5
EH587	Edix Hill	410	600	52.1291	0.038549	3.2	11.6	-20.7	dM2	https://link.springer.com/chapter/10.1007/978-3-030-27393-4_6	10.1007/978-3-030-27393-4_6	1.5
G339	Wharram Percy	1000	1500	54.0678	-0.689956	0.35	12.3	-19.6	dM2	https://www.sciencedirect.com/science/article/pii/S0305440303000736	10.1016/S0305-4403(03)00073-6	1.45
G339	Wharram Percy	1000	1500	54.0678	-0.689956	1.45	10	-19.9	dM2	https://www.sciencedirect.com/science/article/pii/S0305440303000736	10.1016/S0305-4403(03)00073-6	1.45
G339	Wharram Percy	1000	1500	54.0678	-0.689956	2.5	9.3	-19.7	dM2	https://www.sciencedirect.com/science/article/pii/S0305440303000736	10.1016/S0305-4403(03)00073-6	1.45
G500	Wharram Percy	1000	1500	54.0678	-0.689956	0.35	12	-18.9	dM2	https://www.sciencedirect.com/science/article/pii/S0305440303000736	10.1016/S0305-4403(03)00073-6	1.45
G500	Wharram Percy	1000	1500	54.0678	-0.689956	1.45	10.4	-19.6	dM2	https://www.sciencedirect.com/science/article/pii/S0305440303000736	10.1016/S0305-4403(03)00073-6	1.45
G500	Wharram Percy	1000	1500	54.0678	-0.689956	2.5	9.6	-19.7	dM2	https://www.sciencedirect.com/science/article/pii/S0305440303000736	10.1016/S0305-4403(03)00073-6	1.45
GDA06 522	London. City Bunhill	1833	1853	51.5233	-0.093369	0.7	13.5	-18.9	M1	https://www.sciencedirect.com/science/article/abs/pii/S1879981721000802?via%3Dihub	10.1016/j.ijpp.2021.10.002	2.6
GDA06 522	London. City Bunhill	1833	1853	51.5233	-0.093369	1.7	13.2	-19.5	M1	https://www.sciencedirect.com/science/article/abs/pii/S1879981721000802?via%3Dihub	10.1016/j.ijpp.2021.10.002	2.6
GDA06 522	London. City Bunhill	1833	1853	51.5233	-0.093369	2.6	12.7	-19.9	M1	https://www.sciencedirect.com/science/article/abs/pii/S1879981721000802?via%3Dihub	10.1016/j.ijpp.2021.10.002	2.6
GDA06 522	London. City Bunhill	1833	1853	51.5233	-0.093369	3.5	13.7	-19.7	M1	https://www.sciencedirect.com/science/article/abs/pii/S1879981721000802?via%3Dihub	10.1016/j.ijpp.2021.10.002	2.6
GDA06 550	London. City Bunhill	1833	1853	51.5233	-0.093369	-0.0166667	14.5	-18.2	dM2	https://www.sciencedirect.com/science/article/abs/pii/S1879981721000802?via%3Dihub	10.1016/j.ijpp.2021.10.002	1.08333
GDA06 550	London. City Bunhill	1833	1853	51.5233	-0.093369	0.341667	14.3	-18.9	dM2	https://www.sciencedirect.com/science/article/abs/pii/S1879981721000802?via%3Dihub	10.1016/j.ijpp.2021.10.002	1.08333
GDA06 550	London. City Bunhill	1833	1853	51.5233	-0.093369	0.716667	13.6	-19.5	dM2	https://www.sciencedirect.com/science/article/abs/pii/S1879981721000802?via%3Dihub	10.1016/j.ijpp.2021.10.002	1.08333
GDA06 550	London. City Bunhill	1833	1853	51.5233	-0.093369	1.08333	13.3	-19.9	dM2	https://www.sciencedirect.com/science/article/abs/pii/S1879981721000802?via%3Dihub	10.1016/j.ijpp.2021.10.002	1.08333
GDA06 550	London. City Bunhill	1833	1853	51.5233	-0.093369	1.45	13.6	-19.9	dM2	https://www.sciencedirect.com/science/article/abs/pii/S1879981721000802?via%3Dihub	10.1016/j.ijpp.2021.10.002	1.08333
GDA06 550	London. City Bunhill	1833	1853	51.5233	-0.093369	1.81667	13.8	-20.1	dM2	https://www.sciencedirect.com/science/article/abs/pii/S1879981721000802?via%3Dihub	10.1016/j.ijpp.2021.10.002	1.08333
Grave 10 B1	Gause	1750	1850	33.8933	-78.4856	0.4	12.65	-10.35	dM2	https://thescholarship.ecu.edu/handle/10342/8729		2.5
Grave 10 B1	Gause	1750	1850	33.8933	-78.4856	1.5	11.9	-11.45	dM2	https://thescholarship.ecu.edu/handle/10342/8729		2.5
Grave 10 B1	Gause	1750	1850	33.8933	-78.4856	2.5	10.6	-12.2	dM2	https://thescholarship.ecu.edu/handle/10342/8729		2.5
Grave 10 B1	Gause	1750	1850	33.8933	-78.4856	2.5	10.6	-12.25	M1	https://thescholarship.ecu.edu/handle/10342/8729		2.5
Grave 10 B1	Gause	1750	1850	33.8933	-78.4856	4.5	11.55	-11.4	M1	https://thescholarship.ecu.edu/handle/10342/8729		2.5
Grave 10 B1	Gause	1750	1850	33.8933	-78.4856	9.5	11.7	-12.4	M1	https://thescholarship.ecu.edu/handle/10342/8729		2.5
Grave 9	Gause	1750	1850	33.8933	-78.4856	2.5	12.45	-11.5	M1	https://thescholarship.ecu.edu/handle/10342/8729		4.5
Grave 9	Gause	1750	1850	33.8933	-78.4856	4	11.35	-12.75	M1	https://thescholarship.ecu.edu/handle/10342/8729		4.5
Grave 9	Gause	1750	1850	33.8933	-78.4856	9	12	-14.65	M1	https://thescholarship.ecu.edu/handle/10342/8729		4.5
Grave 9	Gause	1750	1850	33.8933	-78.4856	2.5	12.35	-11.8	M1	https://thescholarship.ecu.edu/handle/10342/8729		4.5
Grave 9	Gause	1750	1850	33.8933	-78.4856	4.5	11.15	-12.3	M1	https://thescholarship.ecu.edu/handle/10342/8729		4.5
Grave 9	Gause	1750	1850	33.8933	-78.4856	9.5	11.6	-13.9	M1	https://thescholarship.ecu.edu/handle/10342/8729		4.5
HPCS101	High Pasture Cave	0	200	57.2139	-6.00982	0.3	11.8	-21.6	M1	https://www.tandfonline.com/doi/abs/10.3109/03014460.2015.1045027	10.3109/03014460.2015.1045027	3.2
HPCS101	High Pasture Cave	0	200	57.2139	-6.00982	0.8	11.3	-21.6	M1	https://www.tandfonline.com/doi/abs/10.3109/03014460.2015.1045027	10.3109/03014460.2015.1045027	3.2
HPCS101	High Pasture Cave	0	200	57.2139	-6.00982	1.3	11.4	-21.7	M1	https://www.tandfonline.com/doi/abs/10.3109/03014460.2015.1045027	10.3109/03014460.2015.1045027	3.2
HPCS101	High Pasture Cave	0	200	57.2139	-6.00982	1.7	11.1	-21.4	M1	https://www.tandfonline.com/doi/abs/10.3109/03014460.2015.1045027	10.3109/03014460.2015.1045027	3.2
HPCS101	High Pasture Cave	0	200	57.2139	-6.00982	2.2	11	-21.8	M1	https://www.tandfonline.com/doi/abs/10.3109/03014460.2015.1045027	10.3109/03014460.2015.1045027	3.2
HPCS101	High Pasture Cave	0	200	57.2139	-6.00982	2.7	11	-21.4	M1	https://www.tandfonline.com/doi/abs/10.3109/03014460.2015.1045027	10.3109/03014460.2015.1045027	3.2
HPCS101	High Pasture Cave	0	200	57.2139	-6.00982	3.2	10.5	-21.2	M1	https://www.tandfonline.com/doi/abs/10.3109/03014460.2015.1045027	10.3109/03014460.2015.1045027	3.2
HPCS101	High Pasture Cave	0	200	57.2139	-6.00982	3.7	10.7	-21.1	M1	https://www.tandfonline.com/doi/abs/10.3109/03014460.2015.1045027	10.3109/03014460.2015.1045027	3.2
HPCS101	High Pasture Cave	0	200	57.2139	-6.00982	4.1	10.7	-21.1	M1	https://www.tandfonline.com/doi/abs/10.3109/03014460.2015.1045027	10.3109/03014460.2015.1045027	3.2
HPCS101	High Pasture Cave	0	200	57.2139	-6.00982	4.6	10.4	-21	M1	https://www.tandfonline.com/doi/abs/10.3109/03014460.2015.1045027	10.3109/03014460.2015.1045027	3.2
HPCS101	High Pasture Cave	0	200	57.2139	-6.00982	5.1	10.6	-20.9	M1	https://www.tandfonline.com/doi/abs/10.3109/03014460.2015.1045027	10.3109/03014460.2015.1045027	3.2
HPCS101	High Pasture Cave	0	200	57.2139	-6.00982	5.6	10.7	-21.1	M1	https://www.tandfonline.com/doi/abs/10.3109/03014460.2015.1045027	10.3109/03014460.2015.1045027	3.2
HPCS101	High Pasture Cave	0	200	57.2139	-6.00982	6.1	10.7	-20.9	M1	https://www.tandfonline.com/doi/abs/10.3109/03014460.2015.1045027	10.3109/03014460.2015.1045027	3.2
HPCS101	High Pasture Cave	0	200	57.2139	-6.00982	6.5	10.9	-21	M1	https://www.tandfonline.com/doi/abs/10.3109/03014460.2015.1045027	10.3109/03014460.2015.1045027	3.2
HPCS101	High Pasture Cave	0	200	57.2139	-6.00982	7	11	-21.1	M1	https://www.tandfonline.com/doi/abs/10.3109/03014460.2015.1045027	10.3109/03014460.2015.1045027	3.2
HPCS101	High Pasture Cave	0	200	57.2139	-6.00982	7.5	11.1	-21	M1	https://www.tandfonline.com/doi/abs/10.3109/03014460.2015.1045027	10.3109/03014460.2015.1045027	3.2
HPCS101	High Pasture Cave	0	200	57.2139	-6.00982	8	11.3	-21.2	M1	https://www.tandfonline.com/doi/abs/10.3109/03014460.2015.1045027	10.3109/03014460.2015.1045027	3.2
HPCS101	High Pasture Cave	0	200	57.2139	-6.00982	8.5	11.4	-20.9	M1	https://www.tandfonline.com/doi/abs/10.3109/03014460.2015.1045027	10.3109/03014460.2015.1045027	3.2
HPCS101	High Pasture Cave	0	200	57.2139	-6.00982	8.9	11.2	-21	M1	https://www.tandfonline.com/doi/abs/10.3109/03014460.2015.1045027	10.3109/03014460.2015.1045027	3.2
HPCS101	High Pasture Cave	0	200	57.2139	-6.00982	9.5	11	-21.5	M1	https://www.tandfonline.com/doi/abs/10.3109/03014460.2015.1045027	10.3109/03014460.2015.1045027	3.2
KUW 12	Kilkenny Union Workhouse	1845	1846	52.6554	-7.24471	0.5	11.1	-19.7	M1	https://journals.plos.org/plosone/article?id=10.1371/journal.pone.0160065	10.1371/journal.pone.0160065.	2.1
KUW 12	Kilkenny Union Workhouse	1845	1846	52.6554	-7.24471	1.3	10.4	-18.8	M1	https://journals.plos.org/plosone/article?id=10.1371/journal.pone.0160065	10.1371/journal.pone.0160065.	2.1
KUW 12	Kilkenny Union Workhouse	1845	1846	52.6554	-7.24471	2.1	10.3	-18.6	M1	https://journals.plos.org/plosone/article?id=10.1371/journal.pone.0160065	10.1371/journal.pone.0160065.	2.1
KUW 12	Kilkenny Union Workhouse	1845	1846	52.6554	-7.24471	2.9	10.4	-19.1	M1	https://journals.plos.org/plosone/article?id=10.1371/journal.pone.0160065	10.1371/journal.pone.0160065.	2.1
KUW 12	Kilkenny Union Workhouse	1845	1846	52.6554	-7.24471	3.7	10.7	-19.3	M1	https://journals.plos.org/plosone/article?id=10.1371/journal.pone.0160065	10.1371/journal.pone.0160065.	2.1
KUW 12	Kilkenny Union Workhouse	1845	1846	52.6554	-7.24471	4.5	10.7	-19.4	M1	https://journals.plos.org/plosone/article?id=10.1371/journal.pone.0160065	10.1371/journal.pone.0160065.	2.1
KUW 12	Kilkenny Union Workhouse	1845	1846	52.6554	-7.24471	5.2	11.2	-19.6	M1	https://journals.plos.org/plosone/article?id=10.1371/journal.pone.0160065	10.1371/journal.pone.0160065.	2.1
KUW 12	Kilkenny Union Workhouse	1845	1846	52.6554	-7.24471	6	11.1	-19.7	M1	https://journals.plos.org/plosone/article?id=10.1371/journal.pone.0160065	10.1371/journal.pone.0160065.	2.1
KUW 16	Kilkenny Union Workhouse	1845	1846	52.6554	-7.24471	0.5	11.8	-19.5	M1	https://journals.plos.org/plosone/article?id=10.1371/journal.pone.0160065	10.1371/journal.pone.0160065.	2
KUW 16	Kilkenny Union Workhouse	1845	1846	52.6554	-7.24471	1.3	11.6	-19.3	M1	https://journals.plos.org/plosone/article?id=10.1371/journal.pone.0160065	10.1371/journal.pone.0160065.	2
KUW 16	Kilkenny Union Workhouse	1845	1846	52.6554	-7.24471	2	10.7	-20.6	M1	https://journals.plos.org/plosone/article?id=10.1371/journal.pone.0160065	10.1371/journal.pone.0160065.	2
KUW 16	Kilkenny Union Workhouse	1845	1846	52.6554	-7.24471	2.8	10.6	-21	M1	https://journals.plos.org/plosone/article?id=10.1371/journal.pone.0160065	10.1371/journal.pone.0160065.	2
KUW 16	Kilkenny Union Workhouse	1845	1846	52.6554	-7.24471	3.5	10.6	-20.3	M1	https://journals.plos.org/plosone/article?id=10.1371/journal.pone.0160065	10.1371/journal.pone.0160065.	2
KUW 16	Kilkenny Union Workhouse	1845	1846	52.6554	-7.24471	4.3	10.6	-19.8	M1	https://journals.plos.org/plosone/article?id=10.1371/journal.pone.0160065	10.1371/journal.pone.0160065.	2
KUW 16	Kilkenny Union Workhouse	1845	1846	52.6554	-7.24471	5	10.8	-19.6	M1	https://journals.plos.org/plosone/article?id=10.1371/journal.pone.0160065	10.1371/journal.pone.0160065.	2
KUW 16	Kilkenny Union Workhouse	1845	1846	52.6554	-7.24471	5.8	11.1	-18.3	M1	https://journals.plos.org/plosone/article?id=10.1371/journal.pone.0160065	10.1371/journal.pone.0160065.	2
KUW 9	Kilkenny Union Workhouse	1845	1846	52.6554	-7.24471	0.5	10.2	-20.4	M1	https://journals.plos.org/plosone/article?id=10.1371/journal.pone.0160065	10.1371/journal.pone.0160065.	1.2
KUW 9	Kilkenny Union Workhouse	1845	1846	52.6554	-7.24471	1.2	9.5	-20.7	M1	https://journals.plos.org/plosone/article?id=10.1371/journal.pone.0160065	10.1371/journal.pone.0160065.	1.2
KUW 9	Kilkenny Union Workhouse	1845	1846	52.6554	-7.24471	1.9	10	-20.6	M1	https://journals.plos.org/plosone/article?id=10.1371/journal.pone.0160065	10.1371/journal.pone.0160065.	1.2
KUW 9	Kilkenny Union Workhouse	1845	1846	52.6554	-7.24471	2.5	10.5	-20.5	M1	https://journals.plos.org/plosone/article?id=10.1371/journal.pone.0160065	10.1371/journal.pone.0160065.	1.2
KUW 9	Kilkenny Union Workhouse	1845	1846	52.6554	-7.24471	3.2	11	-20.4	M1	https://journals.plos.org/plosone/article?id=10.1371/journal.pone.0160065	10.1371/journal.pone.0160065.	1.2
KUW 9	Kilkenny Union Workhouse	1845	1846	52.6554	-7.24471	3.9	11.4	-20.5	M1	https://journals.plos.org/plosone/article?id=10.1371/journal.pone.0160065	10.1371/journal.pone.0160065.	1.2
KUW 9	Kilkenny Union Workhouse	1845	1846	52.6554	-7.24471	4.6	11.5	-20.6	M1	https://journals.plos.org/plosone/article?id=10.1371/journal.pone.0160065	10.1371/journal.pone.0160065.	1.2
KUW 9	Kilkenny Union Workhouse	1845	1846	52.6554	-7.24471	5.3	11.6	-20.7	M1	https://journals.plos.org/plosone/article?id=10.1371/journal.pone.0160065	10.1371/journal.pone.0160065.	1.2
KUW 9	Kilkenny Union Workhouse	1845	1846	52.6554	-7.24471	5.9	11.5	-20.7	M1	https://journals.plos.org/plosone/article?id=10.1371/journal.pone.0160065	10.1371/journal.pone.0160065.	1.2
KUW 9	Kilkenny Union Workhouse	1845	1846	52.6554	-7.24471	6.6	11.3	-20.8	M1	https://journals.plos.org/plosone/article?id=10.1371/journal.pone.0160065	10.1371/journal.pone.0160065.	1.2
KUW 9	Kilkenny Union Workhouse	1845	1846	52.6554	-7.24471	7.3	11	-20.8	M1	https://journals.plos.org/plosone/article?id=10.1371/journal.pone.0160065	10.1371/journal.pone.0160065.	1.2
KUW 9	Kilkenny Union Workhouse	1845	1846	52.6554	-7.24471	8	11.1	-20.8	M1	https://journals.plos.org/plosone/article?id=10.1371/journal.pone.0160065	10.1371/journal.pone.0160065.	1.2
KUW 9	Kilkenny Union Workhouse	1845	1846	52.6554	-7.24471	8.6	11.3	-20.7	M1	https://journals.plos.org/plosone/article?id=10.1371/journal.pone.0160065	10.1371/journal.pone.0160065.	1.2
KUW 9	Kilkenny Union Workhouse	1845	1846	52.6554	-7.24471	9.3	11.4	-20.8	M1	https://journals.plos.org/plosone/article?id=10.1371/journal.pone.0160065	10.1371/journal.pone.0160065.	1.2
LHUE17c	Alto de la Huesera	-3250	-2900	42.5697	-2.56612	0.75	11.8	-18.9	M1	https://onlinelibrary.wiley.com/doi/abs/10.1002/oa.2659	10.1002/oa.2659	2.25
LHUE17c	Alto de la Huesera	-3250	-2900	42.5697	-2.56612	1.25	10.3	-19.2	M1	https://onlinelibrary.wiley.com/doi/abs/10.1002/oa.2659	10.1002/oa.2659	2.25
LHUE17c	Alto de la Huesera	-3250	-2900	42.5697	-2.56612	1.75	9.3	-19.6	M1	https://onlinelibrary.wiley.com/doi/abs/10.1002/oa.2659	10.1002/oa.2659	2.25
LHUE17c	Alto de la Huesera	-3250	-2900	42.5697	-2.56612	2.25	8.6	-19.3	M1	https://onlinelibrary.wiley.com/doi/abs/10.1002/oa.2659	10.1002/oa.2659	2.25
LHUE17c	Alto de la Huesera	-3250	-2900	42.5697	-2.56612	2.75	9	-19.6	M1	https://onlinelibrary.wiley.com/doi/abs/10.1002/oa.2659	10.1002/oa.2659	2.25
LHUE17c	Alto de la Huesera	-3250	-2900	42.5697	-2.56612	3.2	9.4	-19.5	M1	https://onlinelibrary.wiley.com/doi/abs/10.1002/oa.2659	10.1002/oa.2659	2.25
LHUE17c	Alto de la Huesera	-3250	-2900	42.5697	-2.56612	3.6	8.4	-19.5	M1	https://onlinelibrary.wiley.com/doi/abs/10.1002/oa.2659	10.1002/oa.2659	2.25
LHUE17c	Alto de la Huesera	-3250	-2900	42.5697	-2.56612	4	9.1	-19.5	M1	https://onlinelibrary.wiley.com/doi/abs/10.1002/oa.2659	10.1002/oa.2659	2.25
LHUE17c	Alto de la Huesera	-3250	-2900	42.5697	-2.56612	4.4	8.9	-19.5	M1	https://onlinelibrary.wiley.com/doi/abs/10.1002/oa.2659	10.1002/oa.2659	2.25
LHUE17c	Alto de la Huesera	-3250	-2900	42.5697	-2.56612	4.8	9	-19.7	M1	https://onlinelibrary.wiley.com/doi/abs/10.1002/oa.2659	10.1002/oa.2659	2.25
LHUE17c	Alto de la Huesera	-3250	-2900	42.5697	-2.56612	5.33	9.1	-19.4	M1	https://onlinelibrary.wiley.com/doi/abs/10.1002/oa.2659	10.1002/oa.2659	2.25
LHUE17c	Alto de la Huesera	-3250	-2900	42.5697	-2.56612	6	9.3	-19.4	M1	https://onlinelibrary.wiley.com/doi/abs/10.1002/oa.2659	10.1002/oa.2659	2.25
LHUE17c	Alto de la Huesera	-3250	-2900	42.5697	-2.56612	6.67	9.7	-19.5	M1	https://onlinelibrary.wiley.com/doi/abs/10.1002/oa.2659	10.1002/oa.2659	2.25
LHUE17c	Alto de la Huesera	-3250	-2900	42.5697	-2.56612	7.5	10.3	-19.3	M1	https://onlinelibrary.wiley.com/doi/abs/10.1002/oa.2659	10.1002/oa.2659	2.25
LHUE17c	Alto de la Huesera	-3250	-2900	42.5697	-2.56612	8.5	9.8	-19.5	M1	https://onlinelibrary.wiley.com/doi/abs/10.1002/oa.2659	10.1002/oa.2659	2.25
LHUE17c	Alto de la Huesera	-3250	-2900	42.5697	-2.56612	9.5	9.8	-19.4	M1	https://onlinelibrary.wiley.com/doi/abs/10.1002/oa.2659	10.1002/oa.2659	2.25
LHUE19c	Alto de la Huesera	-3250	-2900	42.5697	-2.56612	0.9	12.3	-19.3	M1	https://onlinelibrary.wiley.com/doi/abs/10.1002/oa.2659	10.1002/oa.2659	3.33
LHUE19c	Alto de la Huesera	-3250	-2900	42.5697	-2.56612	1.5	10	-20.1	M1	https://onlinelibrary.wiley.com/doi/abs/10.1002/oa.2659	10.1002/oa.2659	3.33
LHUE19c	Alto de la Huesera	-3250	-2900	42.5697	-2.56612	2.1	9.1	-19.4	M1	https://onlinelibrary.wiley.com/doi/abs/10.1002/oa.2659	10.1002/oa.2659	3.33
LHUE19c	Alto de la Huesera	-3250	-2900	42.5697	-2.56612	2.7	8.8	-19.1	M1	https://onlinelibrary.wiley.com/doi/abs/10.1002/oa.2659	10.1002/oa.2659	3.33
LHUE19c	Alto de la Huesera	-3250	-2900	42.5697	-2.56612	3.33	8.3	-19.2	M1	https://onlinelibrary.wiley.com/doi/abs/10.1002/oa.2659	10.1002/oa.2659	3.33
LHUE19c	Alto de la Huesera	-3250	-2900	42.5697	-2.56612	4	8.8	-19.1	M1	https://onlinelibrary.wiley.com/doi/abs/10.1002/oa.2659	10.1002/oa.2659	3.33
LHUE19c	Alto de la Huesera	-3250	-2900	42.5697	-2.56612	4.67	8.1	-19.3	M1	https://onlinelibrary.wiley.com/doi/abs/10.1002/oa.2659	10.1002/oa.2659	3.33
LHUE19c	Alto de la Huesera	-3250	-2900	42.5697	-2.56612	5.33	9.2	-19.2	M1	https://onlinelibrary.wiley.com/doi/abs/10.1002/oa.2659	10.1002/oa.2659	3.33
LHUE19c	Alto de la Huesera	-3250	-2900	42.5697	-2.56612	6	9.2	-19	M1	https://onlinelibrary.wiley.com/doi/abs/10.1002/oa.2659	10.1002/oa.2659	3.33
LHUE19c	Alto de la Huesera	-3250	-2900	42.5697	-2.56612	6.67	9.6	-19	M1	https://onlinelibrary.wiley.com/doi/abs/10.1002/oa.2659	10.1002/oa.2659	3.33
LHUE19c	Alto de la Huesera	-3250	-2900	42.5697	-2.56612	7.75	9.4	-19.5	M1	https://onlinelibrary.wiley.com/doi/abs/10.1002/oa.2659	10.1002/oa.2659	3.33
LHUE19c	Alto de la Huesera	-3250	-2900	42.5697	-2.56612	9.25	9.8	-19.4	M1	https://onlinelibrary.wiley.com/doi/abs/10.1002/oa.2659	10.1002/oa.2659	3.33
LHUE2i	Alto de la Huesera	-3250	-2900	42.5697	-2.56612	1.13	9.8	-19.4	M1	https://onlinelibrary.wiley.com/doi/abs/10.1002/oa.2659	10.1002/oa.2659	3.33
LHUE2i	Alto de la Huesera	-3250	-2900	42.5697	-2.56612	1.88	9.3	-19.6	M1	https://onlinelibrary.wiley.com/doi/abs/10.1002/oa.2659	10.1002/oa.2659	3.33
LHUE2i	Alto de la Huesera	-3250	-2900	42.5697	-2.56612	2.63	9	-19.7	M1	https://onlinelibrary.wiley.com/doi/abs/10.1002/oa.2659	10.1002/oa.2659	3.33
LHUE2i	Alto de la Huesera	-3250	-2900	42.5697	-2.56612	3.33	8.4	-19.7	M1	https://onlinelibrary.wiley.com/doi/abs/10.1002/oa.2659	10.1002/oa.2659	3.33
LHUE2i	Alto de la Huesera	-3250	-2900	42.5697	-2.56612	4	9	-19.7	M1	https://onlinelibrary.wiley.com/doi/abs/10.1002/oa.2659	10.1002/oa.2659	3.33
LHUE2i	Alto de la Huesera	-3250	-2900	42.5697	-2.56612	4.67	9.8	-19.3	M1	https://onlinelibrary.wiley.com/doi/abs/10.1002/oa.2659	10.1002/oa.2659	3.33
LHUE2i	Alto de la Huesera	-3250	-2900	42.5697	-2.56612	5.5	9.1	-19.2	M1	https://onlinelibrary.wiley.com/doi/abs/10.1002/oa.2659	10.1002/oa.2659	3.33
LHUE2i	Alto de la Huesera	-3250	-2900	42.5697	-2.56612	6.5	9.5	-19.3	M1	https://onlinelibrary.wiley.com/doi/abs/10.1002/oa.2659	10.1002/oa.2659	3.33
LHUE2i	Alto de la Huesera	-3250	-2900	42.5697	-2.56612	7.75	9.2	-19.5	M1	https://onlinelibrary.wiley.com/doi/abs/10.1002/oa.2659	10.1002/oa.2659	3.33
LHUE2i	Alto de la Huesera	-3250	-2900	42.5697	-2.56612	9.25	9	-19.2	M1	https://onlinelibrary.wiley.com/doi/abs/10.1002/oa.2659	10.1002/oa.2659	3.33
LHUE34	Alto de la Huesera	-3250	-2900	42.5697	-2.56612	0.3	12.2	-19.3	M1	https://onlinelibrary.wiley.com/doi/abs/10.1002/oa.2659	10.1002/oa.2659	4.82
LHUE34	Alto de la Huesera	-3250	-2900	42.5697	-2.56612	0.9	12.4	-19	M1	https://onlinelibrary.wiley.com/doi/abs/10.1002/oa.2659	10.1002/oa.2659	4.82
LHUE34	Alto de la Huesera	-3250	-2900	42.5697	-2.56612	1.5	12.4	-19	M1	https://onlinelibrary.wiley.com/doi/abs/10.1002/oa.2659	10.1002/oa.2659	4.82
LHUE34	Alto de la Huesera	-3250	-2900	42.5697	-2.56612	2.1	12.1	-19	M1	https://onlinelibrary.wiley.com/doi/abs/10.1002/oa.2659	10.1002/oa.2659	4.82
LHUE34	Alto de la Huesera	-3250	-2900	42.5697	-2.56612	2.7	11.5	-19.3	M1	https://onlinelibrary.wiley.com/doi/abs/10.1002/oa.2659	10.1002/oa.2659	4.82
LHUE34	Alto de la Huesera	-3250	-2900	42.5697	-2.56612	3.17	9.9	-19.8	M1	https://onlinelibrary.wiley.com/doi/abs/10.1002/oa.2659	10.1002/oa.2659	4.82
LHUE34	Alto de la Huesera	-3250	-2900	42.5697	-2.56612	3.5	9.1	-19.9	M1	https://onlinelibrary.wiley.com/doi/abs/10.1002/oa.2659	10.1002/oa.2659	4.82
LHUE34	Alto de la Huesera	-3250	-2900	42.5697	-2.56612	3.83	9.4	-19.4	M1	https://onlinelibrary.wiley.com/doi/abs/10.1002/oa.2659	10.1002/oa.2659	4.82
LHUE34	Alto de la Huesera	-3250	-2900	42.5697	-2.56612	4.16	8.9	-19.5	M1	https://onlinelibrary.wiley.com/doi/abs/10.1002/oa.2659	10.1002/oa.2659	4.82
LHUE34	Alto de la Huesera	-3250	-2900	42.5697	-2.56612	4.49	8.8	-19.3	M1	https://onlinelibrary.wiley.com/doi/abs/10.1002/oa.2659	10.1002/oa.2659	4.82
LHUE34	Alto de la Huesera	-3250	-2900	42.5697	-2.56612	4.82	7.9	-19.3	M1	https://onlinelibrary.wiley.com/doi/abs/10.1002/oa.2659	10.1002/oa.2659	4.82
LHUE34	Alto de la Huesera	-3250	-2900	42.5697	-2.56612	5.33	8.1	-19.4	M1	https://onlinelibrary.wiley.com/doi/abs/10.1002/oa.2659	10.1002/oa.2659	4.82
LHUE34	Alto de la Huesera	-3250	-2900	42.5697	-2.56612	6	8.2	-19.3	M1	https://onlinelibrary.wiley.com/doi/abs/10.1002/oa.2659	10.1002/oa.2659	4.82
LHUE34	Alto de la Huesera	-3250	-2900	42.5697	-2.56612	6.67	8.6	-19.4	M1	https://onlinelibrary.wiley.com/doi/abs/10.1002/oa.2659	10.1002/oa.2659	4.82
LHUE34	Alto de la Huesera	-3250	-2900	42.5697	-2.56612	7.38	8.6	-19.2	M1	https://onlinelibrary.wiley.com/doi/abs/10.1002/oa.2659	10.1002/oa.2659	4.82
LHUE34	Alto de la Huesera	-3250	-2900	42.5697	-2.56612	8.13	9	-19.1	M1	https://onlinelibrary.wiley.com/doi/abs/10.1002/oa.2659	10.1002/oa.2659	4.82
LHUE34	Alto de la Huesera	-3250	-2900	42.5697	-2.56612	8.88	9.7	-19	M1	https://onlinelibrary.wiley.com/doi/abs/10.1002/oa.2659	10.1002/oa.2659	4.82
LHUE34	Alto de la Huesera	-3250	-2900	42.5697	-2.56612	9.63	8.2	-19.4	M1	https://onlinelibrary.wiley.com/doi/abs/10.1002/oa.2659	10.1002/oa.2659	4.82
LHUE36	Alto de la Huesera	-3250	-2900	42.5697	-2.56612	0.5	12.6	-19.7	M1	https://onlinelibrary.wiley.com/doi/abs/10.1002/oa.2659	10.1002/oa.2659	3.83
LHUE36	Alto de la Huesera	-3250	-2900	42.5697	-2.56612	1.5	13.6	-19.3	M1	https://onlinelibrary.wiley.com/doi/abs/10.1002/oa.2659	10.1002/oa.2659	3.83
LHUE36	Alto de la Huesera	-3250	-2900	42.5697	-2.56612	2.5	12.3	-19.5	M1	https://onlinelibrary.wiley.com/doi/abs/10.1002/oa.2659	10.1002/oa.2659	3.83
LHUE36	Alto de la Huesera	-3250	-2900	42.5697	-2.56612	3.17	10.3	-19.6	M1	https://onlinelibrary.wiley.com/doi/abs/10.1002/oa.2659	10.1002/oa.2659	3.83
LHUE36	Alto de la Huesera	-3250	-2900	42.5697	-2.56612	3.5	10.2	-19.8	M1	https://onlinelibrary.wiley.com/doi/abs/10.1002/oa.2659	10.1002/oa.2659	3.83
LHUE36	Alto de la Huesera	-3250	-2900	42.5697	-2.56612	3.83	7.1	-20.3	M1	https://onlinelibrary.wiley.com/doi/abs/10.1002/oa.2659	10.1002/oa.2659	3.83
LHUE36	Alto de la Huesera	-3250	-2900	42.5697	-2.56612	4.16	10.2	-19.7	M1	https://onlinelibrary.wiley.com/doi/abs/10.1002/oa.2659	10.1002/oa.2659	3.83
LHUE36	Alto de la Huesera	-3250	-2900	42.5697	-2.56612	4.49	9.4	-19.3	M1	https://onlinelibrary.wiley.com/doi/abs/10.1002/oa.2659	10.1002/oa.2659	3.83
LHUE36	Alto de la Huesera	-3250	-2900	42.5697	-2.56612	4.82	10.2	-19.3	M1	https://onlinelibrary.wiley.com/doi/abs/10.1002/oa.2659	10.1002/oa.2659	3.83
LHUE36	Alto de la Huesera	-3250	-2900	42.5697	-2.56612	5.33	10.3	-19.4	M1	https://onlinelibrary.wiley.com/doi/abs/10.1002/oa.2659	10.1002/oa.2659	3.83
LHUE36	Alto de la Huesera	-3250	-2900	42.5697	-2.56612	6	10.8	-19.3	M1	https://onlinelibrary.wiley.com/doi/abs/10.1002/oa.2659	10.1002/oa.2659	3.83
LHUE36	Alto de la Huesera	-3250	-2900	42.5697	-2.56612	8.5	11.2	-19.6	M1	https://onlinelibrary.wiley.com/doi/abs/10.1002/oa.2659	10.1002/oa.2659	3.83
LHUE52	Alto de la Huesera	-3250	-2900	42.5697	-2.56612	1.13	12	-19.9	M1	https://onlinelibrary.wiley.com/doi/abs/10.1002/oa.2659	10.1002/oa.2659	3.2
LHUE52	Alto de la Huesera	-3250	-2900	42.5697	-2.56612	1.88	11.9	-19.6	M1	https://onlinelibrary.wiley.com/doi/abs/10.1002/oa.2659	10.1002/oa.2659	3.2
LHUE52	Alto de la Huesera	-3250	-2900	42.5697	-2.56612	2.63	9.9	-19.8	M1	https://onlinelibrary.wiley.com/doi/abs/10.1002/oa.2659	10.1002/oa.2659	3.2
LHUE52	Alto de la Huesera	-3250	-2900	42.5697	-2.56612	3.2	9.2	-19.7	M1	https://onlinelibrary.wiley.com/doi/abs/10.1002/oa.2659	10.1002/oa.2659	3.2
LHUE52	Alto de la Huesera	-3250	-2900	42.5697	-2.56612	3.6	9.1	-19.9	M1	https://onlinelibrary.wiley.com/doi/abs/10.1002/oa.2659	10.1002/oa.2659	3.2
LHUE52	Alto de la Huesera	-3250	-2900	42.5697	-2.56612	4	9.2	-19.2	M1	https://onlinelibrary.wiley.com/doi/abs/10.1002/oa.2659	10.1002/oa.2659	3.2
LHUE52	Alto de la Huesera	-3250	-2900	42.5697	-2.56612	4.4	9.5	-19.1	M1	https://onlinelibrary.wiley.com/doi/abs/10.1002/oa.2659	10.1002/oa.2659	3.2
LHUE52	Alto de la Huesera	-3250	-2900	42.5697	-2.56612	4.8	9.2	-19.2	M1	https://onlinelibrary.wiley.com/doi/abs/10.1002/oa.2659	10.1002/oa.2659	3.2
LHUE52	Alto de la Huesera	-3250	-2900	42.5697	-2.56612	5.33	9.6	-19.2	M1	https://onlinelibrary.wiley.com/doi/abs/10.1002/oa.2659	10.1002/oa.2659	3.2
LHUE52	Alto de la Huesera	-3250	-2900	42.5697	-2.56612	6	10	-19.1	M1	https://onlinelibrary.wiley.com/doi/abs/10.1002/oa.2659	10.1002/oa.2659	3.2
LHUE52	Alto de la Huesera	-3250	-2900	42.5697	-2.56612	6.67	9.5	-19.6	M1	https://onlinelibrary.wiley.com/doi/abs/10.1002/oa.2659	10.1002/oa.2659	3.2
LHUE52	Alto de la Huesera	-3250	-2900	42.5697	-2.56612	7.75	8.1	-19.9	M1	https://onlinelibrary.wiley.com/doi/abs/10.1002/oa.2659	10.1002/oa.2659	3.2
LHUE52	Alto de la Huesera	-3250	-2900	42.5697	-2.56612	9.25	8.1	-19.7	M1	https://onlinelibrary.wiley.com/doi/abs/10.1002/oa.2659	10.1002/oa.2659	3.2
LHUE53	Alto de la Huesera	-3250	-2900	42.5697	-2.56612	1.13	12.9	-19	M1	https://onlinelibrary.wiley.com/doi/abs/10.1002/oa.2659	10.1002/oa.2659	3.75
LHUE53	Alto de la Huesera	-3250	-2900	42.5697	-2.56612	1.88	12.7	-19.3	M1	https://onlinelibrary.wiley.com/doi/abs/10.1002/oa.2659	10.1002/oa.2659	3.75
LHUE53	Alto de la Huesera	-3250	-2900	42.5697	-2.56612	2.63	11.7	-19.4	M1	https://onlinelibrary.wiley.com/doi/abs/10.1002/oa.2659	10.1002/oa.2659	3.75
LHUE53	Alto de la Huesera	-3250	-2900	42.5697	-2.56612	3.25	9.7	-20	M1	https://onlinelibrary.wiley.com/doi/abs/10.1002/oa.2659	10.1002/oa.2659	3.75
LHUE53	Alto de la Huesera	-3250	-2900	42.5697	-2.56612	3.75	8.9	-19.9	M1	https://onlinelibrary.wiley.com/doi/abs/10.1002/oa.2659	10.1002/oa.2659	3.75
LHUE53	Alto de la Huesera	-3250	-2900	42.5697	-2.56612	4.25	9.1	-19.7	M1	https://onlinelibrary.wiley.com/doi/abs/10.1002/oa.2659	10.1002/oa.2659	3.75
LHUE53	Alto de la Huesera	-3250	-2900	42.5697	-2.56612	4.75	9.2	-19.8	M1	https://onlinelibrary.wiley.com/doi/abs/10.1002/oa.2659	10.1002/oa.2659	3.75
LHUE53	Alto de la Huesera	-3250	-2900	42.5697	-2.56612	5.33	9.4	-19.7	M1	https://onlinelibrary.wiley.com/doi/abs/10.1002/oa.2659	10.1002/oa.2659	3.75
LHUE53	Alto de la Huesera	-3250	-2900	42.5697	-2.56612	6	9.9	-19.4	M1	https://onlinelibrary.wiley.com/doi/abs/10.1002/oa.2659	10.1002/oa.2659	3.75
LHUE53	Alto de la Huesera	-3250	-2900	42.5697	-2.56612	6.67	9.2	-19.8	M1	https://onlinelibrary.wiley.com/doi/abs/10.1002/oa.2659	10.1002/oa.2659	3.75
LHUE53	Alto de la Huesera	-3250	-2900	42.5697	-2.56612	7.5	9.1	-19.9	M1	https://onlinelibrary.wiley.com/doi/abs/10.1002/oa.2659	10.1002/oa.2659	3.75
LHUE53	Alto de la Huesera	-3250	-2900	42.5697	-2.56612	8.5	9.5	-19.7	M1	https://onlinelibrary.wiley.com/doi/abs/10.1002/oa.2659	10.1002/oa.2659	3.75
LHUE53	Alto de la Huesera	-3250	-2900	42.5697	-2.56612	9.5	10	-19.6	M1	https://onlinelibrary.wiley.com/doi/abs/10.1002/oa.2659	10.1002/oa.2659	3.75
LP4116	Littleport	500	700	52.4562	0.304281	-0.2	14.4	-20.7	dM2	https://link.springer.com/chapter/10.1007/978-3-030-27393-4_6	10.1007/978-3-030-27393-4_6	2.4
LP4116	Littleport	500	700	52.4562	0.304281	0.2	14.6	-21.1	dM2	https://link.springer.com/chapter/10.1007/978-3-030-27393-4_6	10.1007/978-3-030-27393-4_6	2.4
LP4116	Littleport	500	700	52.4562	0.304281	0.5	14.2	-21.3	dM2	https://link.springer.com/chapter/10.1007/978-3-030-27393-4_6	10.1007/978-3-030-27393-4_6	2.4
LP4116	Littleport	500	700	52.4562	0.304281	0.9	13.6	-21.4	dM2	https://link.springer.com/chapter/10.1007/978-3-030-27393-4_6	10.1007/978-3-030-27393-4_6	2.4
LP4116	Littleport	500	700	52.4562	0.304281	1.3	13.9	-21.3	dM2	https://link.springer.com/chapter/10.1007/978-3-030-27393-4_6	10.1007/978-3-030-27393-4_6	2.4
LP4116	Littleport	500	700	52.4562	0.304281	1.7	13.3	-21.5	dM2	https://link.springer.com/chapter/10.1007/978-3-030-27393-4_6	10.1007/978-3-030-27393-4_6	2.4
LP4116	Littleport	500	700	52.4562	0.304281	2	13	-21.6	dM2	https://link.springer.com/chapter/10.1007/978-3-030-27393-4_6	10.1007/978-3-030-27393-4_6	2.4
LP4116	Littleport	500	700	52.4562	0.304281	2.4	12.6	-21.5	dM2	https://link.springer.com/chapter/10.1007/978-3-030-27393-4_6	10.1007/978-3-030-27393-4_6	2.4
LP4116	Littleport	500	700	52.4562	0.304281	2.8	12.7	-21.5	dM2	https://link.springer.com/chapter/10.1007/978-3-030-27393-4_6	10.1007/978-3-030-27393-4_6	2.4
LP4116	Littleport	500	700	52.4562	0.304281	3.3	12.6	-21.6	dM2	https://link.springer.com/chapter/10.1007/978-3-030-27393-4_6	10.1007/978-3-030-27393-4_6	2.4
LP4144	Littleport	500	700	52.4562	0.304281	-0.2	14.5	-20.3	dM2	https://link.springer.com/chapter/10.1007/978-3-030-27393-4_6	10.1007/978-3-030-27393-4_6	2.7
LP4144	Littleport	500	700	52.4562	0.304281	0.2	15.3	-20.4	dM2	https://link.springer.com/chapter/10.1007/978-3-030-27393-4_6	10.1007/978-3-030-27393-4_6	2.7
LP4144	Littleport	500	700	52.4562	0.304281	0.6	15.5	-20.5	dM2	https://link.springer.com/chapter/10.1007/978-3-030-27393-4_6	10.1007/978-3-030-27393-4_6	2.7
LP4144	Littleport	500	700	52.4562	0.304281	1.2	16.2	-20.9	dM2	https://link.springer.com/chapter/10.1007/978-3-030-27393-4_6	10.1007/978-3-030-27393-4_6	2.7
LP4144	Littleport	500	700	52.4562	0.304281	1.4	16.2	-20.8	dM2	https://link.springer.com/chapter/10.1007/978-3-030-27393-4_6	10.1007/978-3-030-27393-4_6	2.7
LP4144	Littleport	500	700	52.4562	0.304281	1.9	15.5	-20.9	dM2	https://link.springer.com/chapter/10.1007/978-3-030-27393-4_6	10.1007/978-3-030-27393-4_6	2.7
LP4144	Littleport	500	700	52.4562	0.304281	2.3	13.8	-21.2	dM2	https://link.springer.com/chapter/10.1007/978-3-030-27393-4_6	10.1007/978-3-030-27393-4_6	2.7
LP4144	Littleport	500	700	52.4562	0.304281	2.7	13.2	-21.2	dM2	https://link.springer.com/chapter/10.1007/978-3-030-27393-4_6	10.1007/978-3-030-27393-4_6	2.7
LP4144	Littleport	500	700	52.4562	0.304281	3.1	13.1	-21.3	dM2	https://link.springer.com/chapter/10.1007/978-3-030-27393-4_6	10.1007/978-3-030-27393-4_6	2.7
LP4494	Littleport	500	700	52.4562	0.304281	-0.2	14.6	-20.5	dM2	https://link.springer.com/chapter/10.1007/978-3-030-27393-4_6	10.1007/978-3-030-27393-4_6	2.5
LP4494	Littleport	500	700	52.4562	0.304281	0.1	15.4	-20.2	dM2	https://link.springer.com/chapter/10.1007/978-3-030-27393-4_6	10.1007/978-3-030-27393-4_6	2.5
LP4494	Littleport	500	700	52.4562	0.304281	0.5	14.9	-20.5	dM2	https://link.springer.com/chapter/10.1007/978-3-030-27393-4_6	10.1007/978-3-030-27393-4_6	2.5
LP4494	Littleport	500	700	52.4562	0.304281	0.8	15.5	-20.5	dM2	https://link.springer.com/chapter/10.1007/978-3-030-27393-4_6	10.1007/978-3-030-27393-4_6	2.5
LP4494	Littleport	500	700	52.4562	0.304281	1.1	14.7	-20.7	dM2	https://link.springer.com/chapter/10.1007/978-3-030-27393-4_6	10.1007/978-3-030-27393-4_6	2.5
LP4494	Littleport	500	700	52.4562	0.304281	1.5	13.5	-20.9	dM2	https://link.springer.com/chapter/10.1007/978-3-030-27393-4_6	10.1007/978-3-030-27393-4_6	2.5
LP4494	Littleport	500	700	52.4562	0.304281	1.8	13.8	-20.9	dM2	https://link.springer.com/chapter/10.1007/978-3-030-27393-4_6	10.1007/978-3-030-27393-4_6	2.5
LP4494	Littleport	500	700	52.4562	0.304281	2.2	12.7	-21.2	dM2	https://link.springer.com/chapter/10.1007/978-3-030-27393-4_6	10.1007/978-3-030-27393-4_6	2.5
LP4494	Littleport	500	700	52.4562	0.304281	2.5	12.1	-21	dM2	https://link.springer.com/chapter/10.1007/978-3-030-27393-4_6	10.1007/978-3-030-27393-4_6	2.5
LP4494	Littleport	500	700	52.4562	0.304281	2.8	12.3	-21	dM2	https://link.springer.com/chapter/10.1007/978-3-030-27393-4_6	10.1007/978-3-030-27393-4_6	2.5
LP4494	Littleport	500	700	52.4562	0.304281	3.2	12.1	-20.9	dM2	https://link.springer.com/chapter/10.1007/978-3-030-27393-4_6	10.1007/978-3-030-27393-4_6	2.5
LUK04 1072	London. Lukin Street	1843	1854	51.5136	-0.05282	-0.0166667	15.3	-17.2	dM2	https://www.sciencedirect.com/science/article/abs/pii/S1879981721000802?via%3Dihub	10.1016/j.ijpp.2021.10.002	1.53333
LUK04 1072	London. Lukin Street	1843	1854	51.5136	-0.05282	0.375	15.5	-17.1	dM2	https://www.sciencedirect.com/science/article/abs/pii/S1879981721000802?via%3Dihub	10.1016/j.ijpp.2021.10.002	1.53333
LUK04 1072	London. Lukin Street	1843	1854	51.5136	-0.05282	0.758333	15.5	-17	dM2	https://www.sciencedirect.com/science/article/abs/pii/S1879981721000802?via%3Dihub	10.1016/j.ijpp.2021.10.002	1.53333
LUK04 1072	London. Lukin Street	1843	1854	51.5136	-0.05282	1.14167	15.5	-16.9	dM2	https://www.sciencedirect.com/science/article/abs/pii/S1879981721000802?via%3Dihub	10.1016/j.ijpp.2021.10.002	1.53333
LUK04 1072	London. Lukin Street	1843	1854	51.5136	-0.05282	1.53333	14.7	-16.6	dM2	https://www.sciencedirect.com/science/article/abs/pii/S1879981721000802?via%3Dihub	10.1016/j.ijpp.2021.10.002	1.53333
LUK04 1072	London. Lukin Street	1843	1854	51.5136	-0.05282	1.91667	14.6	-16.5	dM2	https://www.sciencedirect.com/science/article/abs/pii/S1879981721000802?via%3Dihub	10.1016/j.ijpp.2021.10.002	1.53333
LUK04 1072	London. Lukin Street	1843	1854	51.5136	-0.05282	2.30833	14.4	-16.4	dM2	https://www.sciencedirect.com/science/article/abs/pii/S1879981721000802?via%3Dihub	10.1016/j.ijpp.2021.10.002	1.53333
LUK04 1241	London. Lukin Street	1843	1854	51.5136	-0.05282	-0.0583333	15.5	-17.8	dM2	https://www.sciencedirect.com/science/article/abs/pii/S1879981721000802?via%3Dihub	10.1016/j.ijpp.2021.10.002	1.75
LUK04 1241	London. Lukin Street	1843	1854	51.5136	-0.05282	0.241667	15.5	-17.8	dM2	https://www.sciencedirect.com/science/article/abs/pii/S1879981721000802?via%3Dihub	10.1016/j.ijpp.2021.10.002	1.75
LUK04 1241	London. Lukin Street	1843	1854	51.5136	-0.05282	0.541667	15.3	-17.8	dM2	https://www.sciencedirect.com/science/article/abs/pii/S1879981721000802?via%3Dihub	10.1016/j.ijpp.2021.10.002	1.75
LUK04 1241	London. Lukin Street	1843	1854	51.5136	-0.05282	0.841667	14.6	-17.8	dM2	https://www.sciencedirect.com/science/article/abs/pii/S1879981721000802?via%3Dihub	10.1016/j.ijpp.2021.10.002	1.75
LUK04 1241	London. Lukin Street	1843	1854	51.5136	-0.05282	1.14167	14.3	-17.7	dM2	https://www.sciencedirect.com/science/article/abs/pii/S1879981721000802?via%3Dihub	10.1016/j.ijpp.2021.10.002	1.75
LUK04 1241	London. Lukin Street	1843	1854	51.5136	-0.05282	1.45	13.7	-17.7	dM2	https://www.sciencedirect.com/science/article/abs/pii/S1879981721000802?via%3Dihub	10.1016/j.ijpp.2021.10.002	1.75
LUK04 1241	London. Lukin Street	1843	1854	51.5136	-0.05282	1.75	13.2	-17.9	dM2	https://www.sciencedirect.com/science/article/abs/pii/S1879981721000802?via%3Dihub	10.1016/j.ijpp.2021.10.002	1.75
LUK04 1241	London. Lukin Street	1843	1854	51.5136	-0.05282	2.05	13.4	-18	dM2	https://www.sciencedirect.com/science/article/abs/pii/S1879981721000802?via%3Dihub	10.1016/j.ijpp.2021.10.002	1.75
LUK04 1241	London. Lukin Street	1843	1854	51.5136	-0.05282	2.35	14.4	-17.8	dM2	https://www.sciencedirect.com/science/article/abs/pii/S1879981721000802?via%3Dihub	10.1016/j.ijpp.2021.10.002	1.75
LUK04 487	London. Lukin Street	1843	1854	51.5136	-0.05282	-0.0583333	15.1	-18.4	dM2	https://www.sciencedirect.com/science/article/abs/pii/S1879981721000802?via%3Dihub	10.1016/j.ijpp.2021.10.002	1.75
LUK04 487	London. Lukin Street	1843	1854	51.5136	-0.05282	0.241667	15.7	-18.1	dM2	https://www.sciencedirect.com/science/article/abs/pii/S1879981721000802?via%3Dihub	10.1016/j.ijpp.2021.10.002	1.75
LUK04 487	London. Lukin Street	1843	1854	51.5136	-0.05282	0.541667	15.8	-18	dM2	https://www.sciencedirect.com/science/article/abs/pii/S1879981721000802?via%3Dihub	10.1016/j.ijpp.2021.10.002	1.75
LUK04 487	London. Lukin Street	1843	1854	51.5136	-0.05282	0.841667	14.5	-18.3	dM2	https://www.sciencedirect.com/science/article/abs/pii/S1879981721000802?via%3Dihub	10.1016/j.ijpp.2021.10.002	1.75
LUK04 487	London. Lukin Street	1843	1854	51.5136	-0.05282	1.14167	14	-18.5	dM2	https://www.sciencedirect.com/science/article/abs/pii/S1879981721000802?via%3Dihub	10.1016/j.ijpp.2021.10.002	1.75
LUK04 487	London. Lukin Street	1843	1854	51.5136	-0.05282	1.45	13.4	-18.6	dM2	https://www.sciencedirect.com/science/article/abs/pii/S1879981721000802?via%3Dihub	10.1016/j.ijpp.2021.10.002	1.75
LUK04 487	London. Lukin Street	1843	1854	51.5136	-0.05282	1.75	13	-18.8	dM2	https://www.sciencedirect.com/science/article/abs/pii/S1879981721000802?via%3Dihub	10.1016/j.ijpp.2021.10.002	1.75
LUK04 487	London. Lukin Street	1843	1854	51.5136	-0.05282	2.05	12.7	-18.7	dM2	https://www.sciencedirect.com/science/article/abs/pii/S1879981721000802?via%3Dihub	10.1016/j.ijpp.2021.10.002	1.75
LUK04 487	London. Lukin Street	1843	1854	51.5136	-0.05282	2.35	12.6	-18.9	dM2	https://www.sciencedirect.com/science/article/abs/pii/S1879981721000802?via%3Dihub	10.1016/j.ijpp.2021.10.002	1.75
LUK04 978	London. Lukin Street	1843	1854	51.5136	-0.05282	0.8	11.8	-19.6	M1	https://www.sciencedirect.com/science/article/abs/pii/S1879981721000802?via%3Dihub	10.1016/j.ijpp.2021.10.002	2.5
LUK04 978	London. Lukin Street	1843	1854	51.5136	-0.05282	1.6	11.4	-19.9	M1	https://www.sciencedirect.com/science/article/abs/pii/S1879981721000802?via%3Dihub	10.1016/j.ijpp.2021.10.002	2.5
LUK04 978	London. Lukin Street	1843	1854	51.5136	-0.05282	2.5	11.2	-20.5	M1	https://www.sciencedirect.com/science/article/abs/pii/S1879981721000802?via%3Dihub	10.1016/j.ijpp.2021.10.002	2.5
LUK04 978	London. Lukin Street	1843	1854	51.5136	-0.05282	3.4	11.6	-20.4	M1	https://www.sciencedirect.com/science/article/abs/pii/S1879981721000802?via%3Dihub	10.1016/j.ijpp.2021.10.002	2.5
LUK04 978	London. Lukin Street	1843	1854	51.5136	-0.05282	4.3	12.3	-20.1	M1	https://www.sciencedirect.com/science/article/abs/pii/S1879981721000802?via%3Dihub	10.1016/j.ijpp.2021.10.002	2.5
LUK04 978	London. Lukin Street	1843	1854	51.5136	-0.05282	5.2	12.3	-19.8	M1	https://www.sciencedirect.com/science/article/abs/pii/S1879981721000802?via%3Dihub	10.1016/j.ijpp.2021.10.002	2.5
LUK04 978	London. Lukin Street	1843	1854	51.5136	-0.05282	6.1	12.8	-19.2	M1	https://www.sciencedirect.com/science/article/abs/pii/S1879981721000802?via%3Dihub	10.1016/j.ijpp.2021.10.002	2.5
M1	Oupan kiln	436	644	34.1418	117.049	1.1	10.8	-15.3	M1	https://www.nature.com/articles/s41598-019-48936-1	10.1038/s41598-019-48936-1	2.7
M1	Oupan kiln	436	644	34.1418	117.049	1.9	9.6	-15.7	M1	https://www.nature.com/articles/s41598-019-48936-1	10.1038/s41598-019-48936-1	2.7
M1	Oupan kiln	436	644	34.1418	117.049	2.7	9.4	-15.3	M1	https://www.nature.com/articles/s41598-019-48936-1	10.1038/s41598-019-48936-1	2.7
M1	Oupan kiln	436	644	34.1418	117.049	3.5	9.8	-14.9	M1	https://www.nature.com/articles/s41598-019-48936-1	10.1038/s41598-019-48936-1	2.7
M1	Oupan kiln	436	644	34.1418	117.049	4	10.2	-14.5	M1	https://www.nature.com/articles/s41598-019-48936-1	10.1038/s41598-019-48936-1	2.7
M1	Oupan kiln	436	644	34.1418	117.049	4.6	10.3	-13.8	M1	https://www.nature.com/articles/s41598-019-48936-1	10.1038/s41598-019-48936-1	2.7
M1	Oupan kiln	436	644	34.1418	117.049	5.1	10.1	-13.9	M1	https://www.nature.com/articles/s41598-019-48936-1	10.1038/s41598-019-48936-1	2.7
M1	Oupan kiln	436	644	34.1418	117.049	5.7	10	-14.3	M1	https://www.nature.com/articles/s41598-019-48936-1	10.1038/s41598-019-48936-1	2.7
M1	Oupan kiln	436	644	34.1418	117.049	6.2	9.9	-14.7	M1	https://www.nature.com/articles/s41598-019-48936-1	10.1038/s41598-019-48936-1	2.7
M1	Oupan kiln	436	644	34.1418	117.049	6.7	10	-14.5	M1	https://www.nature.com/articles/s41598-019-48936-1	10.1038/s41598-019-48936-1	2.7
M1	Oupan kiln	436	644	34.1418	117.049	7.3	10	-14.1	M1	https://www.nature.com/articles/s41598-019-48936-1	10.1038/s41598-019-48936-1	2.7
M1	Oupan kiln	436	644	34.1418	117.049	7.8	10.5	-12.4	M1	https://www.nature.com/articles/s41598-019-48936-1	10.1038/s41598-019-48936-1	2.7
M1	Oupan kiln	436	644	34.1418	117.049	8.4	10.6	-12.1	M1	https://www.nature.com/articles/s41598-019-48936-1	10.1038/s41598-019-48936-1	2.7
M1	Oupan kiln	436	644	34.1418	117.049	8.9	10.5	-12.7	M1	https://www.nature.com/articles/s41598-019-48936-1	10.1038/s41598-019-48936-1	2.7
M1	Oupan kiln	436	644	34.1418	117.049	9.4	10.6	-13.8	M1	https://www.nature.com/articles/s41598-019-48936-1	10.1038/s41598-019-48936-1	2.7
M1	Oupan kiln	436	644	34.1418	117.049	10	10.7	-13.6	M1	https://www.nature.com/articles/s41598-019-48936-1	10.1038/s41598-019-48936-1	2.7
M38	Gaoshan	-2500	-1800	30.4526	103.58	2	12	-19.3	M1	https://onlinelibrary.wiley.com/doi/epdf/10.1002/oa.2676	10.1002/oa.2676	3.5
M38	Gaoshan	-2500	-1800	30.4526	103.58	2.5	10.8	-19.2	M1	https://onlinelibrary.wiley.com/doi/epdf/10.1002/oa.2676	10.1002/oa.2676	3.5
M38	Gaoshan	-2500	-1800	30.4526	103.58	3	10.1	-18.9	M1	https://onlinelibrary.wiley.com/doi/epdf/10.1002/oa.2676	10.1002/oa.2676	3.5
M38	Gaoshan	-2500	-1800	30.4526	103.58	3.5	10	-18.7	M1	https://onlinelibrary.wiley.com/doi/epdf/10.1002/oa.2676	10.1002/oa.2676	3.5
M38	Gaoshan	-2500	-1800	30.4526	103.58	4	10.8	-18.8	M1	https://onlinelibrary.wiley.com/doi/epdf/10.1002/oa.2676	10.1002/oa.2676	3.5
M38	Gaoshan	-2500	-1800	30.4526	103.58	4.5	11.2	-18.3	M1	https://onlinelibrary.wiley.com/doi/epdf/10.1002/oa.2676	10.1002/oa.2676	3.5
M38	Gaoshan	-2500	-1800	30.4526	103.58	5	11.1	-18.2	M1	https://onlinelibrary.wiley.com/doi/epdf/10.1002/oa.2676	10.1002/oa.2676	3.5
M38	Gaoshan	-2500	-1800	30.4526	103.58	5.5	11	-18.6	M1	https://onlinelibrary.wiley.com/doi/epdf/10.1002/oa.2676	10.1002/oa.2676	3.5
M38	Gaoshan	-2500	-1800	30.4526	103.58	6	11.1	-19	M1	https://onlinelibrary.wiley.com/doi/epdf/10.1002/oa.2676	10.1002/oa.2676	3.5
M38	Gaoshan	-2500	-1800	30.4526	103.58	6.5	11.3	-18.9	M1	https://onlinelibrary.wiley.com/doi/epdf/10.1002/oa.2676	10.1002/oa.2676	3.5
M38	Gaoshan	-2500	-1800	30.4526	103.58	7	11.3	-19.1	M1	https://onlinelibrary.wiley.com/doi/epdf/10.1002/oa.2676	10.1002/oa.2676	3.5
M38	Gaoshan	-2500	-1800	30.4526	103.58	7.5	11.2	-19.1	M1	https://onlinelibrary.wiley.com/doi/epdf/10.1002/oa.2676	10.1002/oa.2676	3.5
M40	Gaoshan	-2500	-1800	30.4526	103.58	2	12.8	-16.6	M1	https://onlinelibrary.wiley.com/doi/epdf/10.1002/oa.2676	10.1002/oa.2676	4
M40	Gaoshan	-2500	-1800	30.4526	103.58	2.5	12.7	-15.8	M1	https://onlinelibrary.wiley.com/doi/epdf/10.1002/oa.2676	10.1002/oa.2676	4
M40	Gaoshan	-2500	-1800	30.4526	103.58	3	11.4	-15.7	M1	https://onlinelibrary.wiley.com/doi/epdf/10.1002/oa.2676	10.1002/oa.2676	4
M40	Gaoshan	-2500	-1800	30.4526	103.58	3.5	10.8	-16.1	M1	https://onlinelibrary.wiley.com/doi/epdf/10.1002/oa.2676	10.1002/oa.2676	4
M40	Gaoshan	-2500	-1800	30.4526	103.58	4	10.3	-17.2	M1	https://onlinelibrary.wiley.com/doi/epdf/10.1002/oa.2676	10.1002/oa.2676	4
M40	Gaoshan	-2500	-1800	30.4526	103.58	4.5	10.1	-17.7	M1	https://onlinelibrary.wiley.com/doi/epdf/10.1002/oa.2676	10.1002/oa.2676	4
M40	Gaoshan	-2500	-1800	30.4526	103.58	5	10.2	-17.6	M1	https://onlinelibrary.wiley.com/doi/epdf/10.1002/oa.2676	10.1002/oa.2676	4
M40	Gaoshan	-2500	-1800	30.4526	103.58	5.5	10	-17.7	M1	https://onlinelibrary.wiley.com/doi/epdf/10.1002/oa.2676	10.1002/oa.2676	4
M40	Gaoshan	-2500	-1800	30.4526	103.58	6	10.1	-17.9	M1	https://onlinelibrary.wiley.com/doi/epdf/10.1002/oa.2676	10.1002/oa.2676	4
M40	Gaoshan	-2500	-1800	30.4526	103.58	6.5	10.1	-17.6	M1	https://onlinelibrary.wiley.com/doi/epdf/10.1002/oa.2676	10.1002/oa.2676	4
M55	Gaoshan	-2500	-1800	30.4526	103.58	0.6	13.8	-18.5	M1	https://onlinelibrary.wiley.com/doi/abs/10.1002/ajpa.24259	10.1002/ajpa.24259	2.3
M55	Gaoshan	-2500	-1800	30.4526	103.58	1.2	12.5	-19	M1	https://onlinelibrary.wiley.com/doi/abs/10.1002/ajpa.24259	10.1002/ajpa.24259	2.3
M55	Gaoshan	-2500	-1800	30.4526	103.58	1.7	11.7	-19.6	M1	https://onlinelibrary.wiley.com/doi/abs/10.1002/ajpa.24259	10.1002/ajpa.24259	2.3
M55	Gaoshan	-2500	-1800	30.4526	103.58	2.3	11.2	-20	M1	https://onlinelibrary.wiley.com/doi/abs/10.1002/ajpa.24259	10.1002/ajpa.24259	2.3
M55	Gaoshan	-2500	-1800	30.4526	103.58	2.9	11	-20	M1	https://onlinelibrary.wiley.com/doi/abs/10.1002/ajpa.24259	10.1002/ajpa.24259	2.3
M55	Gaoshan	-2500	-1800	30.4526	103.58	3.5	10.8	-20	M1	https://onlinelibrary.wiley.com/doi/abs/10.1002/ajpa.24259	10.1002/ajpa.24259	2.3
M55	Gaoshan	-2500	-1800	30.4526	103.58	4	10.6	-19.6	M1	https://onlinelibrary.wiley.com/doi/abs/10.1002/ajpa.24259	10.1002/ajpa.24259	2.3
M55	Gaoshan	-2500	-1800	30.4526	103.58	4.6	10.3	-19.3	M1	https://onlinelibrary.wiley.com/doi/abs/10.1002/ajpa.24259	10.1002/ajpa.24259	2.3
M55	Gaoshan	-2500	-1800	30.4526	103.58	5.2	10.6	-19	M1	https://onlinelibrary.wiley.com/doi/abs/10.1002/ajpa.24259	10.1002/ajpa.24259	2.3
M55	Gaoshan	-2500	-1800	30.4526	103.58	5.8	10.5	-19	M1	https://onlinelibrary.wiley.com/doi/abs/10.1002/ajpa.24259	10.1002/ajpa.24259	2.3
M55	Gaoshan	-2500	-1800	30.4526	103.58	6.3	10.6	-18.3	M1	https://onlinelibrary.wiley.com/doi/abs/10.1002/ajpa.24259	10.1002/ajpa.24259	2.3
M55	Gaoshan	-2500	-1800	30.4526	103.58	6.9	10.7	-19	M1	https://onlinelibrary.wiley.com/doi/abs/10.1002/ajpa.24259	10.1002/ajpa.24259	2.3
M55	Gaoshan	-2500	-1800	30.4526	103.58	7.5	10.7	-19.1	M1	https://onlinelibrary.wiley.com/doi/abs/10.1002/ajpa.24259	10.1002/ajpa.24259	2.3
M55	Gaoshan	-2500	-1800	30.4526	103.58	8.1	10.6	-18.9	M1	https://onlinelibrary.wiley.com/doi/abs/10.1002/ajpa.24259	10.1002/ajpa.24259	2.3
M55	Gaoshan	-2500	-1800	30.4526	103.58	8.6	10.6	-21	M1	https://onlinelibrary.wiley.com/doi/abs/10.1002/ajpa.24259	10.1002/ajpa.24259	2.3
M55	Gaoshan	-2500	-1800	30.4526	103.58	9.2	10.4	-20.1	M1	https://onlinelibrary.wiley.com/doi/abs/10.1002/ajpa.24259	10.1002/ajpa.24259	2.3
M63	Gaoshan	-2141	-1976	30.4526	103.58	0.6	14.9	-15.1	M1	https://onlinelibrary.wiley.com/doi/abs/10.1002/ajpa.24259	10.1002/ajpa.24259	3
M63	Gaoshan	-2141	-1976	30.4526	103.58	1.2	14.6	-16.6	M1	https://onlinelibrary.wiley.com/doi/abs/10.1002/ajpa.24259	10.1002/ajpa.24259	3
M63	Gaoshan	-2141	-1976	30.4526	103.58	1.8	13.3	-16.2	M1	https://onlinelibrary.wiley.com/doi/abs/10.1002/ajpa.24259	10.1002/ajpa.24259	3
M63	Gaoshan	-2141	-1976	30.4526	103.58	2.4	12.1	-16.1	M1	https://onlinelibrary.wiley.com/doi/abs/10.1002/ajpa.24259	10.1002/ajpa.24259	3
M63	Gaoshan	-2141	-1976	30.4526	103.58	3	10.9	-16.2	M1	https://onlinelibrary.wiley.com/doi/abs/10.1002/ajpa.24259	10.1002/ajpa.24259	3
M63	Gaoshan	-2141	-1976	30.4526	103.58	3.6	10.9	-16.2	M1	https://onlinelibrary.wiley.com/doi/abs/10.1002/ajpa.24259	10.1002/ajpa.24259	3
M63	Gaoshan	-2141	-1976	30.4526	103.58	4.2	10.8	-16.8	M1	https://onlinelibrary.wiley.com/doi/abs/10.1002/ajpa.24259	10.1002/ajpa.24259	3
M63	Gaoshan	-2141	-1976	30.4526	103.58	4.8	10.9	-17.4	M1	https://onlinelibrary.wiley.com/doi/abs/10.1002/ajpa.24259	10.1002/ajpa.24259	3
M63	Gaoshan	-2141	-1976	30.4526	103.58	5.5	10.9	-17.4	M1	https://onlinelibrary.wiley.com/doi/abs/10.1002/ajpa.24259	10.1002/ajpa.24259	3
M63	Gaoshan	-2141	-1976	30.4526	103.58	6.1	11	-17.6	M1	https://onlinelibrary.wiley.com/doi/abs/10.1002/ajpa.24259	10.1002/ajpa.24259	3
M63	Gaoshan	-2141	-1976	30.4526	103.58	6.7	10.9	-18	M1	https://onlinelibrary.wiley.com/doi/abs/10.1002/ajpa.24259	10.1002/ajpa.24259	3
M63	Gaoshan	-2141	-1976	30.4526	103.58	7.3	10.8	-18.1	M1	https://onlinelibrary.wiley.com/doi/abs/10.1002/ajpa.24259	10.1002/ajpa.24259	3
M63	Gaoshan	-2141	-1976	30.4526	103.58	7.9	10.7	-18.5	M1	https://onlinelibrary.wiley.com/doi/abs/10.1002/ajpa.24259	10.1002/ajpa.24259	3
M63	Gaoshan	-2141	-1976	30.4526	103.58	8.5	10.8	-18.2	M1	https://onlinelibrary.wiley.com/doi/abs/10.1002/ajpa.24259	10.1002/ajpa.24259	3
M63	Gaoshan	-2141	-1976	30.4526	103.58	9.1	10.8	-18.5	M1	https://onlinelibrary.wiley.com/doi/abs/10.1002/ajpa.24259	10.1002/ajpa.24259	3
M63	Gaoshan	-2141	-1976	30.4526	103.58	9.7	10.6	-18.7	M1	https://onlinelibrary.wiley.com/doi/abs/10.1002/ajpa.24259	10.1002/ajpa.24259	3
MAD 03	Madrid, Church of the Trinitarias	1800	1900	40.4137	-3.6976	0.266667	13.5	-17.6	dM1	https://macsphere.mcmaster.ca/handle/11375/24238		2.11667
MAD 03	Madrid, Church of the Trinitarias	1800	1900	40.4137	-3.6976	1.19167	13.6	-17.8	dM1	https://macsphere.mcmaster.ca/handle/11375/24238		2.11667
MAD 03	Madrid, Church of the Trinitarias	1800	1900	40.4137	-3.6976	2.11667	12.7	-18.2	dM1	https://macsphere.mcmaster.ca/handle/11375/24238		2.11667
MAD 03	Madrid, Church of the Trinitarias	1800	1900	40.4137	-3.6976	2.95833	14.3	-18.3	dM1	https://macsphere.mcmaster.ca/handle/11375/24238		2.11667
MAD 04	Madrid, Church of the Trinitarias	1800	1900	40.4137	-3.6976	0.266667	13.5	-18.3	dM1	https://macsphere.mcmaster.ca/handle/11375/24238		2.11667
MAD 04	Madrid, Church of the Trinitarias	1800	1900	40.4137	-3.6976	1.19167	14.3	-17.8	dM1	https://macsphere.mcmaster.ca/handle/11375/24238		2.11667
MAD 04	Madrid, Church of the Trinitarias	1800	1900	40.4137	-3.6976	2.11667	12	-18.2	dM1	https://macsphere.mcmaster.ca/handle/11375/24238		2.11667
MAD 04	Madrid, Church of the Trinitarias	1800	1900	40.4137	-3.6976	2.95833	12.7	-18.3	dM1	https://macsphere.mcmaster.ca/handle/11375/24238		2.11667
MAD 09	Madrid, Church of the Trinitarias	1800	1900	40.4137	-3.6976	0.141667	14.9	-17.3	dM1	https://macsphere.mcmaster.ca/handle/11375/24238		1.49167
MAD 09	Madrid, Church of the Trinitarias	1800	1900	40.4137	-3.6976	0.816667	13.9	-17.9	dM1	https://macsphere.mcmaster.ca/handle/11375/24238		1.49167
MAD 09	Madrid, Church of the Trinitarias	1800	1900	40.4137	-3.6976	1.49167	12.7	-18.2	dM1	https://macsphere.mcmaster.ca/handle/11375/24238		1.49167
MAD 09	Madrid, Church of the Trinitarias	1800	1900	40.4137	-3.6976	2.16667	11.7	-18.5	dM1	https://macsphere.mcmaster.ca/handle/11375/24238		1.49167
METi_105	Thessaloniki	-315	-168	40.6403	22.9353	1.05	12.28	-18.56	M1	https://www.sciencedirect.com/science/article/pii/S2352409X2200428X	https://doi.org/10.1016/j.jasrep.2022.103765	2.45
METi_105	Thessaloniki	-315	-168	40.6403	22.9353	2.45	10.05	-19.01	M1	https://www.sciencedirect.com/science/article/pii/S2352409X2200428X	https://doi.org/10.1016/j.jasrep.2022.103765	2.45
METi_105	Thessaloniki	-315	-168	40.6403	22.9353	3.8	11.75	-18.53	M1	https://www.sciencedirect.com/science/article/pii/S2352409X2200428X	https://doi.org/10.1016/j.jasrep.2022.103765	2.45
METi_105	Thessaloniki	-315	-168	40.6403	22.9353	5	10.01	-18.87	M1	https://www.sciencedirect.com/science/article/pii/S2352409X2200428X	https://doi.org/10.1016/j.jasrep.2022.103765	2.45
METi_105	Thessaloniki	-315	-168	40.6403	22.9353	6.2	10.1	-18.72	M1	https://www.sciencedirect.com/science/article/pii/S2352409X2200428X	https://doi.org/10.1016/j.jasrep.2022.103765	2.45
METi_105	Thessaloniki	-315	-168	40.6403	22.9353	7.4	9.95	-18.88	M1	https://www.sciencedirect.com/science/article/pii/S2352409X2200428X	https://doi.org/10.1016/j.jasrep.2022.103765	2.45
METi_107	Thessaloniki	-168	330	40.6403	22.9353	1.32	12.12	-18.56	M1	https://www.sciencedirect.com/science/article/pii/S2352409X2200428X	https://doi.org/10.1016/j.jasrep.2022.103765	3.08
METi_107	Thessaloniki	-168	330	40.6403	22.9353	2.2	11.61	-18.79	M1	https://www.sciencedirect.com/science/article/pii/S2352409X2200428X	https://doi.org/10.1016/j.jasrep.2022.103765	3.08
METi_107	Thessaloniki	-168	330	40.6403	22.9353	3.08	10.69	-18.96	M1	https://www.sciencedirect.com/science/article/pii/S2352409X2200428X	https://doi.org/10.1016/j.jasrep.2022.103765	3.08
METi_107	Thessaloniki	-168	330	40.6403	22.9353	3.82	10.47	-19.16	M1	https://www.sciencedirect.com/science/article/pii/S2352409X2200428X	https://doi.org/10.1016/j.jasrep.2022.103765	3.08
METi_107	Thessaloniki	-168	330	40.6403	22.9353	4.42	10.56	-19.01	M1	https://www.sciencedirect.com/science/article/pii/S2352409X2200428X	https://doi.org/10.1016/j.jasrep.2022.103765	3.08
METi_107	Thessaloniki	-168	330	40.6403	22.9353	5.02	10.41	-18.92	M1	https://www.sciencedirect.com/science/article/pii/S2352409X2200428X	https://doi.org/10.1016/j.jasrep.2022.103765	3.08
METi_107	Thessaloniki	-168	330	40.6403	22.9353	5.62	10.47	-18.71	M1	https://www.sciencedirect.com/science/article/pii/S2352409X2200428X	https://doi.org/10.1016/j.jasrep.2022.103765	3.08
METi_107	Thessaloniki	-168	330	40.6403	22.9353	6.22	10.54	-18.83	M1	https://www.sciencedirect.com/science/article/pii/S2352409X2200428X	https://doi.org/10.1016/j.jasrep.2022.103765	3.08
METi_109	Thessaloniki	-315	-168	40.6403	22.9353	0.35	12.02	-19.26	M1	https://www.sciencedirect.com/science/article/pii/S2352409X2200428X	https://doi.org/10.1016/j.jasrep.2022.103765	2.45
METi_109	Thessaloniki	-315	-168	40.6403	22.9353	1.05	11.83	-19.23	M1	https://www.sciencedirect.com/science/article/pii/S2352409X2200428X	https://doi.org/10.1016/j.jasrep.2022.103765	2.45
METi_109	Thessaloniki	-315	-168	40.6403	22.9353	1.75	11.55	-19.04	M1	https://www.sciencedirect.com/science/article/pii/S2352409X2200428X	https://doi.org/10.1016/j.jasrep.2022.103765	2.45
METi_109	Thessaloniki	-315	-168	40.6403	22.9353	2.45	11.11	-18.84	M1	https://www.sciencedirect.com/science/article/pii/S2352409X2200428X	https://doi.org/10.1016/j.jasrep.2022.103765	2.45
METi_109	Thessaloniki	-315	-168	40.6403	22.9353	3.15	11.18	-18.81	M1	https://www.sciencedirect.com/science/article/pii/S2352409X2200428X	https://doi.org/10.1016/j.jasrep.2022.103765	2.45
METi_109	Thessaloniki	-315	-168	40.6403	22.9353	3.8	10.95	-18.95	M1	https://www.sciencedirect.com/science/article/pii/S2352409X2200428X	https://doi.org/10.1016/j.jasrep.2022.103765	2.45
METi_109	Thessaloniki	-315	-168	40.6403	22.9353	5.6	10.83	-18.84	M1	https://www.sciencedirect.com/science/article/pii/S2352409X2200428X	https://doi.org/10.1016/j.jasrep.2022.103765	2.45
METi_121	Thessaloniki	1453	1600	40.6403	22.9353	0.35	13.68	-17.35	M1	https://www.sciencedirect.com/science/article/pii/S2352409X2200428X	https://doi.org/10.1016/j.jasrep.2022.103765	1.75
METi_121	Thessaloniki	1453	1600	40.6403	22.9353	1.05	12.34	-17.66	M1	https://www.sciencedirect.com/science/article/pii/S2352409X2200428X	https://doi.org/10.1016/j.jasrep.2022.103765	1.75
METi_121	Thessaloniki	1453	1600	40.6403	22.9353	1.75	10.75	-18.39	M1	https://www.sciencedirect.com/science/article/pii/S2352409X2200428X	https://doi.org/10.1016/j.jasrep.2022.103765	1.75
METi_121	Thessaloniki	1453	1600	40.6403	22.9353	2.45	10.41	-18.64	M1	https://www.sciencedirect.com/science/article/pii/S2352409X2200428X	https://doi.org/10.1016/j.jasrep.2022.103765	1.75
METi_121	Thessaloniki	1453	1600	40.6403	22.9353	3.15	10.16	-18.48	M1	https://www.sciencedirect.com/science/article/pii/S2352409X2200428X	https://doi.org/10.1016/j.jasrep.2022.103765	1.75
METi_121	Thessaloniki	1453	1600	40.6403	22.9353	3.8	10	-18.31	M1	https://www.sciencedirect.com/science/article/pii/S2352409X2200428X	https://doi.org/10.1016/j.jasrep.2022.103765	1.75
METi_121	Thessaloniki	1453	1600	40.6403	22.9353	4.4	10.11	-18.07	M1	https://www.sciencedirect.com/science/article/pii/S2352409X2200428X	https://doi.org/10.1016/j.jasrep.2022.103765	1.75
METi_121	Thessaloniki	1453	1600	40.6403	22.9353	5	10.2	-17.86	M1	https://www.sciencedirect.com/science/article/pii/S2352409X2200428X	https://doi.org/10.1016/j.jasrep.2022.103765	1.75
METi_121	Thessaloniki	1453	1600	40.6403	22.9353	5.6	10.37	-17.73	M1	https://www.sciencedirect.com/science/article/pii/S2352409X2200428X	https://doi.org/10.1016/j.jasrep.2022.103765	1.75
METi_121	Thessaloniki	1453	1600	40.6403	22.9353	6.2	10.38	-17.59	M1	https://www.sciencedirect.com/science/article/pii/S2352409X2200428X	https://doi.org/10.1016/j.jasrep.2022.103765	1.75
METi_121	Thessaloniki	1453	1600	40.6403	22.9353	6.8	10.39	-17.67	M1	https://www.sciencedirect.com/science/article/pii/S2352409X2200428X	https://doi.org/10.1016/j.jasrep.2022.103765	1.75
METi_131	Thessaloniki	1453	1600	40.6403	22.9353	0.35	13.85	-17.26	M1	https://www.sciencedirect.com/science/article/pii/S2352409X2200428X	https://doi.org/10.1016/j.jasrep.2022.103765	1.75
METi_131	Thessaloniki	1453	1600	40.6403	22.9353	1.75	12.3	-17.97	M1	https://www.sciencedirect.com/science/article/pii/S2352409X2200428X	https://doi.org/10.1016/j.jasrep.2022.103765	1.75
METi_131	Thessaloniki	1453	1600	40.6403	22.9353	3.15	11.22	-18.15	M1	https://www.sciencedirect.com/science/article/pii/S2352409X2200428X	https://doi.org/10.1016/j.jasrep.2022.103765	1.75
METi_131	Thessaloniki	1453	1600	40.6403	22.9353	4.4	10.77	-17.9	M1	https://www.sciencedirect.com/science/article/pii/S2352409X2200428X	https://doi.org/10.1016/j.jasrep.2022.103765	1.75
METi_131	Thessaloniki	1453	1600	40.6403	22.9353	5.6	10.63	-17.95	M1	https://www.sciencedirect.com/science/article/pii/S2352409X2200428X	https://doi.org/10.1016/j.jasrep.2022.103765	1.75
METi_133	Thessaloniki	-168	330	40.6403	22.9353	0.35	9.83	-17.46	M1	https://www.sciencedirect.com/science/article/pii/S2352409X2200428X	https://doi.org/10.1016/j.jasrep.2022.103765	1.75
METi_133	Thessaloniki	-168	330	40.6403	22.9353	1.75	7.77	-17.7	M1	https://www.sciencedirect.com/science/article/pii/S2352409X2200428X	https://doi.org/10.1016/j.jasrep.2022.103765	1.75
METi_133	Thessaloniki	-168	330	40.6403	22.9353	3.15	8	-17.95	M1	https://www.sciencedirect.com/science/article/pii/S2352409X2200428X	https://doi.org/10.1016/j.jasrep.2022.103765	1.75
METi_133	Thessaloniki	-168	330	40.6403	22.9353	4.5	7.92	-17.87	M1	https://www.sciencedirect.com/science/article/pii/S2352409X2200428X	https://doi.org/10.1016/j.jasrep.2022.103765	1.75
METi_133	Thessaloniki	-168	330	40.6403	22.9353	5.83	7.92	-18.22	M1	https://www.sciencedirect.com/science/article/pii/S2352409X2200428X	https://doi.org/10.1016/j.jasrep.2022.103765	1.75
METi_135	Thessaloniki	-168	330	40.6403	22.9353	0.22	12.98	-16.52	M1	https://www.sciencedirect.com/science/article/pii/S2352409X2200428X	https://doi.org/10.1016/j.jasrep.2022.103765	1.98
METi_135	Thessaloniki	-168	330	40.6403	22.9353	0.66	11.55	-18.57	M1	https://www.sciencedirect.com/science/article/pii/S2352409X2200428X	https://doi.org/10.1016/j.jasrep.2022.103765	1.98
METi_135	Thessaloniki	-168	330	40.6403	22.9353	1.1	11.47	-18.83	M1	https://www.sciencedirect.com/science/article/pii/S2352409X2200428X	https://doi.org/10.1016/j.jasrep.2022.103765	1.98
METi_135	Thessaloniki	-168	330	40.6403	22.9353	1.54	11.26	-18.38	M1	https://www.sciencedirect.com/science/article/pii/S2352409X2200428X	https://doi.org/10.1016/j.jasrep.2022.103765	1.98
METi_135	Thessaloniki	-168	330	40.6403	22.9353	1.98	10.93	-18.38	M1	https://www.sciencedirect.com/science/article/pii/S2352409X2200428X	https://doi.org/10.1016/j.jasrep.2022.103765	1.98
METi_135	Thessaloniki	-168	330	40.6403	22.9353	2.42	10.94	-18.26	M1	https://www.sciencedirect.com/science/article/pii/S2352409X2200428X	https://doi.org/10.1016/j.jasrep.2022.103765	1.98
METi_135	Thessaloniki	-168	330	40.6403	22.9353	2.86	10.92	-18.38	M1	https://www.sciencedirect.com/science/article/pii/S2352409X2200428X	https://doi.org/10.1016/j.jasrep.2022.103765	1.98
METi_135	Thessaloniki	-168	330	40.6403	22.9353	3.3	10.87	-18.74	M1	https://www.sciencedirect.com/science/article/pii/S2352409X2200428X	https://doi.org/10.1016/j.jasrep.2022.103765	1.98
METi_135	Thessaloniki	-168	330	40.6403	22.9353	3.58	10.99	-18.81	M1	https://www.sciencedirect.com/science/article/pii/S2352409X2200428X	https://doi.org/10.1016/j.jasrep.2022.103765	1.98
METi_135	Thessaloniki	-168	330	40.6403	22.9353	3.91	11.12	-18.9	M1	https://www.sciencedirect.com/science/article/pii/S2352409X2200428X	https://doi.org/10.1016/j.jasrep.2022.103765	1.98
METi_135	Thessaloniki	-168	330	40.6403	22.9353	4.47	11.34	-18.95	M1	https://www.sciencedirect.com/science/article/pii/S2352409X2200428X	https://doi.org/10.1016/j.jasrep.2022.103765	1.98
METi_135	Thessaloniki	-168	330	40.6403	22.9353	5.02	11.48	-18.93	M1	https://www.sciencedirect.com/science/article/pii/S2352409X2200428X	https://doi.org/10.1016/j.jasrep.2022.103765	1.98
METi_139	Thessaloniki	-315	-168	40.6403	22.9353	0.29	13.64	-18.35	M1	https://www.sciencedirect.com/science/article/pii/S2352409X2200428X	https://doi.org/10.1016/j.jasrep.2022.103765	3.19
METi_139	Thessaloniki	-315	-168	40.6403	22.9353	0.87	13.27	-18.54	M1	https://www.sciencedirect.com/science/article/pii/S2352409X2200428X	https://doi.org/10.1016/j.jasrep.2022.103765	3.19
METi_139	Thessaloniki	-315	-168	40.6403	22.9353	1.45	12.87	-18.51	M1	https://www.sciencedirect.com/science/article/pii/S2352409X2200428X	https://doi.org/10.1016/j.jasrep.2022.103765	3.19
METi_139	Thessaloniki	-315	-168	40.6403	22.9353	2.03	12.05	-18.54	M1	https://www.sciencedirect.com/science/article/pii/S2352409X2200428X	https://doi.org/10.1016/j.jasrep.2022.103765	3.19
METi_139	Thessaloniki	-315	-168	40.6403	22.9353	2.61	10.99	-18.67	M1	https://www.sciencedirect.com/science/article/pii/S2352409X2200428X	https://doi.org/10.1016/j.jasrep.2022.103765	3.19
METi_139	Thessaloniki	-315	-168	40.6403	22.9353	3.19	10.32	-18.76	M1	https://www.sciencedirect.com/science/article/pii/S2352409X2200428X	https://doi.org/10.1016/j.jasrep.2022.103765	3.19
METi_139	Thessaloniki	-315	-168	40.6403	22.9353	3.78	10.91	-18.74	M1	https://www.sciencedirect.com/science/article/pii/S2352409X2200428X	https://doi.org/10.1016/j.jasrep.2022.103765	3.19
METi_139	Thessaloniki	-315	-168	40.6403	22.9353	4.38	11.2	-18.41	M1	https://www.sciencedirect.com/science/article/pii/S2352409X2200428X	https://doi.org/10.1016/j.jasrep.2022.103765	3.19
METi_139	Thessaloniki	-315	-168	40.6403	22.9353	4.98	11.35	-18.23	M1	https://www.sciencedirect.com/science/article/pii/S2352409X2200428X	https://doi.org/10.1016/j.jasrep.2022.103765	3.19
METi_139	Thessaloniki	-315	-168	40.6403	22.9353	5.58	11.3	-17.89	M1	https://www.sciencedirect.com/science/article/pii/S2352409X2200428X	https://doi.org/10.1016/j.jasrep.2022.103765	3.19
METi_139	Thessaloniki	-315	-168	40.6403	22.9353	6.18	11.33	-17.69	M1	https://www.sciencedirect.com/science/article/pii/S2352409X2200428X	https://doi.org/10.1016/j.jasrep.2022.103765	3.19
METi_139	Thessaloniki	-315	-168	40.6403	22.9353	6.78	11.41	-17.94	M1	https://www.sciencedirect.com/science/article/pii/S2352409X2200428X	https://doi.org/10.1016/j.jasrep.2022.103765	3.19
METi_149	Thessaloniki	-168	330	40.6403	22.9353	0.22	11.82	-18.54	M1	https://www.sciencedirect.com/science/article/pii/S2352409X2200428X	https://doi.org/10.1016/j.jasrep.2022.103765	1.54
METi_149	Thessaloniki	-168	330	40.6403	22.9353	0.66	11.01	-18.88	M1	https://www.sciencedirect.com/science/article/pii/S2352409X2200428X	https://doi.org/10.1016/j.jasrep.2022.103765	1.54
METi_149	Thessaloniki	-168	330	40.6403	22.9353	1.1	9.12	-19.27	M1	https://www.sciencedirect.com/science/article/pii/S2352409X2200428X	https://doi.org/10.1016/j.jasrep.2022.103765	1.54
METi_149	Thessaloniki	-168	330	40.6403	22.9353	1.54	8.56	-19.19	M1	https://www.sciencedirect.com/science/article/pii/S2352409X2200428X	https://doi.org/10.1016/j.jasrep.2022.103765	1.54
METi_149	Thessaloniki	-168	330	40.6403	22.9353	1.98	8.7	-19.25	M1	https://www.sciencedirect.com/science/article/pii/S2352409X2200428X	https://doi.org/10.1016/j.jasrep.2022.103765	1.54
METi_149	Thessaloniki	-168	330	40.6403	22.9353	2.42	8.46	-18.78	M1	https://www.sciencedirect.com/science/article/pii/S2352409X2200428X	https://doi.org/10.1016/j.jasrep.2022.103765	1.54
METi_149	Thessaloniki	-168	330	40.6403	22.9353	2.86	8.34	-18.92	M1	https://www.sciencedirect.com/science/article/pii/S2352409X2200428X	https://doi.org/10.1016/j.jasrep.2022.103765	1.54
METi_149	Thessaloniki	-168	330	40.6403	22.9353	3.3	8.17	-19.07	M1	https://www.sciencedirect.com/science/article/pii/S2352409X2200428X	https://doi.org/10.1016/j.jasrep.2022.103765	1.54
METi_149	Thessaloniki	-168	330	40.6403	22.9353	3.75	8.12	-19.02	M1	https://www.sciencedirect.com/science/article/pii/S2352409X2200428X	https://doi.org/10.1016/j.jasrep.2022.103765	1.54
METi_149	Thessaloniki	-168	330	40.6403	22.9353	4.2	8.08	-19.15	M1	https://www.sciencedirect.com/science/article/pii/S2352409X2200428X	https://doi.org/10.1016/j.jasrep.2022.103765	1.54
METi_149	Thessaloniki	-168	330	40.6403	22.9353	4.66	8.05	-19.09	M1	https://www.sciencedirect.com/science/article/pii/S2352409X2200428X	https://doi.org/10.1016/j.jasrep.2022.103765	1.54
METi_149	Thessaloniki	-168	330	40.6403	22.9353	5.11	8.04	-19.04	M1	https://www.sciencedirect.com/science/article/pii/S2352409X2200428X	https://doi.org/10.1016/j.jasrep.2022.103765	1.54
METi_149	Thessaloniki	-168	330	40.6403	22.9353	5.57	8.12	-18.91	M1	https://www.sciencedirect.com/science/article/pii/S2352409X2200428X	https://doi.org/10.1016/j.jasrep.2022.103765	1.54
METi_149	Thessaloniki	-168	330	40.6403	22.9353	6.02	8.07	-18.92	M1	https://www.sciencedirect.com/science/article/pii/S2352409X2200428X	https://doi.org/10.1016/j.jasrep.2022.103765	1.54
METi_149	Thessaloniki	-168	330	40.6403	22.9353	6.47	8.17	-18.99	M1	https://www.sciencedirect.com/science/article/pii/S2352409X2200428X	https://doi.org/10.1016/j.jasrep.2022.103765	1.54
METi_155	Thessaloniki	-168	330	40.6403	22.9353	0.25	12.06	-16	M1	https://www.sciencedirect.com/science/article/pii/S2352409X2200428X	https://doi.org/10.1016/j.jasrep.2022.103765	1.75
METi_155	Thessaloniki	-168	330	40.6403	22.9353	0.75	11.31	-17.08	M1	https://www.sciencedirect.com/science/article/pii/S2352409X2200428X	https://doi.org/10.1016/j.jasrep.2022.103765	1.75
METi_155	Thessaloniki	-168	330	40.6403	22.9353	1.25	10.71	-17.96	M1	https://www.sciencedirect.com/science/article/pii/S2352409X2200428X	https://doi.org/10.1016/j.jasrep.2022.103765	1.75
METi_155	Thessaloniki	-168	330	40.6403	22.9353	1.75	10.31	-18.47	M1	https://www.sciencedirect.com/science/article/pii/S2352409X2200428X	https://doi.org/10.1016/j.jasrep.2022.103765	1.75
METi_155	Thessaloniki	-168	330	40.6403	22.9353	2.25	10.21	-18.58	M1	https://www.sciencedirect.com/science/article/pii/S2352409X2200428X	https://doi.org/10.1016/j.jasrep.2022.103765	1.75
METi_155	Thessaloniki	-168	330	40.6403	22.9353	2.75	10.18	-18.31	M1	https://www.sciencedirect.com/science/article/pii/S2352409X2200428X	https://doi.org/10.1016/j.jasrep.2022.103765	1.75
METi_155	Thessaloniki	-168	330	40.6403	22.9353	3.25	10.17	-17.98	M1	https://www.sciencedirect.com/science/article/pii/S2352409X2200428X	https://doi.org/10.1016/j.jasrep.2022.103765	1.75
METi_155	Thessaloniki	-168	330	40.6403	22.9353	3.82	10.28	-18	M1	https://www.sciencedirect.com/science/article/pii/S2352409X2200428X	https://doi.org/10.1016/j.jasrep.2022.103765	1.75
METi_155	Thessaloniki	-168	330	40.6403	22.9353	4.44	10.44	-17.85	M1	https://www.sciencedirect.com/science/article/pii/S2352409X2200428X	https://doi.org/10.1016/j.jasrep.2022.103765	1.75
METi_155	Thessaloniki	-168	330	40.6403	22.9353	5.07	10.54	-17.71	M1	https://www.sciencedirect.com/science/article/pii/S2352409X2200428X	https://doi.org/10.1016/j.jasrep.2022.103765	1.75
METi_155	Thessaloniki	-168	330	40.6403	22.9353	5.69	10.65	-17.68	M1	https://www.sciencedirect.com/science/article/pii/S2352409X2200428X	https://doi.org/10.1016/j.jasrep.2022.103765	1.75
METi_155	Thessaloniki	-168	330	40.6403	22.9353	6.32	10.6	-17.6	M1	https://www.sciencedirect.com/science/article/pii/S2352409X2200428X	https://doi.org/10.1016/j.jasrep.2022.103765	1.75
METi_165	Thessaloniki	1453	1600	40.6403	22.9353	0.25	11.68	-17.11	M1	https://www.sciencedirect.com/science/article/pii/S2352409X2200428X	https://doi.org/10.1016/j.jasrep.2022.103765	3.25
METi_165	Thessaloniki	1453	1600	40.6403	22.9353	0.75	10.95	-17.89	M1	https://www.sciencedirect.com/science/article/pii/S2352409X2200428X	https://doi.org/10.1016/j.jasrep.2022.103765	3.25
METi_165	Thessaloniki	1453	1600	40.6403	22.9353	1.25	10.45	-18.54	M1	https://www.sciencedirect.com/science/article/pii/S2352409X2200428X	https://doi.org/10.1016/j.jasrep.2022.103765	3.25
METi_165	Thessaloniki	1453	1600	40.6403	22.9353	1.75	11.58	-17.67	M1	https://www.sciencedirect.com/science/article/pii/S2352409X2200428X	https://doi.org/10.1016/j.jasrep.2022.103765	3.25
METi_165	Thessaloniki	1453	1600	40.6403	22.9353	2.25	10.92	-17.64	M1	https://www.sciencedirect.com/science/article/pii/S2352409X2200428X	https://doi.org/10.1016/j.jasrep.2022.103765	3.25
METi_165	Thessaloniki	1453	1600	40.6403	22.9353	2.75	10.11	-17.56	M1	https://www.sciencedirect.com/science/article/pii/S2352409X2200428X	https://doi.org/10.1016/j.jasrep.2022.103765	3.25
METi_165	Thessaloniki	1453	1600	40.6403	22.9353	3.25	9.76	-17.69	M1	https://www.sciencedirect.com/science/article/pii/S2352409X2200428X	https://doi.org/10.1016/j.jasrep.2022.103765	3.25
METi_165	Thessaloniki	1453	1600	40.6403	22.9353	3.73	9.82	-17.72	M1	https://www.sciencedirect.com/science/article/pii/S2352409X2200428X	https://doi.org/10.1016/j.jasrep.2022.103765	3.25
METi_165	Thessaloniki	1453	1600	40.6403	22.9353	4.18	10.1	-17.65	M1	https://www.sciencedirect.com/science/article/pii/S2352409X2200428X	https://doi.org/10.1016/j.jasrep.2022.103765	3.25
METi_165	Thessaloniki	1453	1600	40.6403	22.9353	4.64	10.17	-17.64	M1	https://www.sciencedirect.com/science/article/pii/S2352409X2200428X	https://doi.org/10.1016/j.jasrep.2022.103765	3.25
METi_165	Thessaloniki	1453	1600	40.6403	22.9353	5.09	10.09	-17.58	M1	https://www.sciencedirect.com/science/article/pii/S2352409X2200428X	https://doi.org/10.1016/j.jasrep.2022.103765	3.25
METi_165	Thessaloniki	1453	1600	40.6403	22.9353	5.55	9.81	-17.74	M1	https://www.sciencedirect.com/science/article/pii/S2352409X2200428X	https://doi.org/10.1016/j.jasrep.2022.103765	3.25
METi_165	Thessaloniki	1453	1600	40.6403	22.9353	6	9.48	-17.99	M1	https://www.sciencedirect.com/science/article/pii/S2352409X2200428X	https://doi.org/10.1016/j.jasrep.2022.103765	3.25
METi_165	Thessaloniki	1453	1600	40.6403	22.9353	6.45	9.87	-18.34	M1	https://www.sciencedirect.com/science/article/pii/S2352409X2200428X	https://doi.org/10.1016/j.jasrep.2022.103765	3.25
METi_173	Thessaloniki	-168	330	40.6403	22.9353	0.25	12.48	-18.17	M1	https://www.sciencedirect.com/science/article/pii/S2352409X2200428X	https://doi.org/10.1016/j.jasrep.2022.103765	1.75
METi_173	Thessaloniki	-168	330	40.6403	22.9353	0.75	11.37	-18.52	M1	https://www.sciencedirect.com/science/article/pii/S2352409X2200428X	https://doi.org/10.1016/j.jasrep.2022.103765	1.75
METi_173	Thessaloniki	-168	330	40.6403	22.9353	1.25	9.69	-18.95	M1	https://www.sciencedirect.com/science/article/pii/S2352409X2200428X	https://doi.org/10.1016/j.jasrep.2022.103765	1.75
METi_173	Thessaloniki	-168	330	40.6403	22.9353	1.75	8.8	-19.03	M1	https://www.sciencedirect.com/science/article/pii/S2352409X2200428X	https://doi.org/10.1016/j.jasrep.2022.103765	1.75
METi_173	Thessaloniki	-168	330	40.6403	22.9353	2.5	8.6	-19.04	M1	https://www.sciencedirect.com/science/article/pii/S2352409X2200428X	https://doi.org/10.1016/j.jasrep.2022.103765	1.75
METi_173	Thessaloniki	-168	330	40.6403	22.9353	2.75	8.73	-18.84	M1	https://www.sciencedirect.com/science/article/pii/S2352409X2200428X	https://doi.org/10.1016/j.jasrep.2022.103765	1.75
METi_173	Thessaloniki	-168	330	40.6403	22.9353	3.25	8.77	-18.7	M1	https://www.sciencedirect.com/science/article/pii/S2352409X2200428X	https://doi.org/10.1016/j.jasrep.2022.103765	1.75
METi_173	Thessaloniki	-168	330	40.6403	22.9353	3.75	8.78	-18.7	M1	https://www.sciencedirect.com/science/article/pii/S2352409X2200428X	https://doi.org/10.1016/j.jasrep.2022.103765	1.75
METi_173	Thessaloniki	-168	330	40.6403	22.9353	4.56	8.77	-18.7	M1	https://www.sciencedirect.com/science/article/pii/S2352409X2200428X	https://doi.org/10.1016/j.jasrep.2022.103765	1.75
METi_173	Thessaloniki	-168	330	40.6403	22.9353	5.11	8.96	-18.82	M1	https://www.sciencedirect.com/science/article/pii/S2352409X2200428X	https://doi.org/10.1016/j.jasrep.2022.103765	1.75
METi_173	Thessaloniki	-168	330	40.6403	22.9353	5.67	9.11	-18.57	M1	https://www.sciencedirect.com/science/article/pii/S2352409X2200428X	https://doi.org/10.1016/j.jasrep.2022.103765	1.75
METi_173	Thessaloniki	-168	330	40.6403	22.9353	6.22	9.12	-18.4	M1	https://www.sciencedirect.com/science/article/pii/S2352409X2200428X	https://doi.org/10.1016/j.jasrep.2022.103765	1.75
METi_173	Thessaloniki	-168	330	40.6403	22.9353	6.78	9.54	-18.63	M1	https://www.sciencedirect.com/science/article/pii/S2352409X2200428X	https://doi.org/10.1016/j.jasrep.2022.103765	1.75
METi_173	Thessaloniki	-168	330	40.6403	22.9353	7.33	9.73	-18.26	M1	https://www.sciencedirect.com/science/article/pii/S2352409X2200428X	https://doi.org/10.1016/j.jasrep.2022.103765	1.75
METi_175	Thessaloniki	-168	330	40.6403	22.9353	0.29	7.94	-18.57	M1	https://www.sciencedirect.com/science/article/pii/S2352409X2200428X	https://doi.org/10.1016/j.jasrep.2022.103765	0.87
METi_175	Thessaloniki	-168	330	40.6403	22.9353	0.87	7.17	-19.32	M1	https://www.sciencedirect.com/science/article/pii/S2352409X2200428X	https://doi.org/10.1016/j.jasrep.2022.103765	0.87
METi_175	Thessaloniki	-168	330	40.6403	22.9353	1.45	7.11	-19.06	M1	https://www.sciencedirect.com/science/article/pii/S2352409X2200428X	https://doi.org/10.1016/j.jasrep.2022.103765	0.87
METi_175	Thessaloniki	-168	330	40.6403	22.9353	2.03	7.06	-18.92	M1	https://www.sciencedirect.com/science/article/pii/S2352409X2200428X	https://doi.org/10.1016/j.jasrep.2022.103765	0.87
METi_175	Thessaloniki	-168	330	40.6403	22.9353	2.61	7.33	-18.9	M1	https://www.sciencedirect.com/science/article/pii/S2352409X2200428X	https://doi.org/10.1016/j.jasrep.2022.103765	0.87
METi_175	Thessaloniki	-168	330	40.6403	22.9353	3.19	7.45	-19.02	M1	https://www.sciencedirect.com/science/article/pii/S2352409X2200428X	https://doi.org/10.1016/j.jasrep.2022.103765	0.87
METi_175	Thessaloniki	-168	330	40.6403	22.9353	3.8	7.21	-19.01	M1	https://www.sciencedirect.com/science/article/pii/S2352409X2200428X	https://doi.org/10.1016/j.jasrep.2022.103765	0.87
METi_175	Thessaloniki	-168	330	40.6403	22.9353	4.42	7.1	-19.06	M1	https://www.sciencedirect.com/science/article/pii/S2352409X2200428X	https://doi.org/10.1016/j.jasrep.2022.103765	0.87
METi_175	Thessaloniki	-168	330	40.6403	22.9353	5.05	7.11	-19.03	M1	https://www.sciencedirect.com/science/article/pii/S2352409X2200428X	https://doi.org/10.1016/j.jasrep.2022.103765	0.87
METi_175	Thessaloniki	-168	330	40.6403	22.9353	5.67	7.2	-19.04	M1	https://www.sciencedirect.com/science/article/pii/S2352409X2200428X	https://doi.org/10.1016/j.jasrep.2022.103765	0.87
METi_175	Thessaloniki	-168	330	40.6403	22.9353	6.3	7.29	-19.02	M1	https://www.sciencedirect.com/science/article/pii/S2352409X2200428X	https://doi.org/10.1016/j.jasrep.2022.103765	0.87
METi_179	Thessaloniki	1453	1600	40.6403	22.9353	0.75	9.83	-17.82	M1	https://www.sciencedirect.com/science/article/pii/S2352409X2200428X	https://doi.org/10.1016/j.jasrep.2022.103765	2.75
METi_179	Thessaloniki	1453	1600	40.6403	22.9353	1.25	9.18	-18.08	M1	https://www.sciencedirect.com/science/article/pii/S2352409X2200428X	https://doi.org/10.1016/j.jasrep.2022.103765	2.75
METi_179	Thessaloniki	1453	1600	40.6403	22.9353	1.75	8.61	-18.88	M1	https://www.sciencedirect.com/science/article/pii/S2352409X2200428X	https://doi.org/10.1016/j.jasrep.2022.103765	2.75
METi_179	Thessaloniki	1453	1600	40.6403	22.9353	2.25	8.34	-19.13	M1	https://www.sciencedirect.com/science/article/pii/S2352409X2200428X	https://doi.org/10.1016/j.jasrep.2022.103765	2.75
METi_179	Thessaloniki	1453	1600	40.6403	22.9353	2.75	8.18	-19.04	M1	https://www.sciencedirect.com/science/article/pii/S2352409X2200428X	https://doi.org/10.1016/j.jasrep.2022.103765	2.75
METi_179	Thessaloniki	1453	1600	40.6403	22.9353	3.25	8.16	-18.4	M1	https://www.sciencedirect.com/science/article/pii/S2352409X2200428X	https://doi.org/10.1016/j.jasrep.2022.103765	2.75
METi_179	Thessaloniki	1453	1600	40.6403	22.9353	3.75	8.39	-17.37	M1	https://www.sciencedirect.com/science/article/pii/S2352409X2200428X	https://doi.org/10.1016/j.jasrep.2022.103765	2.75
METi_179	Thessaloniki	1453	1600	40.6403	22.9353	4.23	8.52	-16.91	M1	https://www.sciencedirect.com/science/article/pii/S2352409X2200428X	https://doi.org/10.1016/j.jasrep.2022.103765	2.75
METi_179	Thessaloniki	1453	1600	40.6403	22.9353	4.68	8.61	-16.48	M1	https://www.sciencedirect.com/science/article/pii/S2352409X2200428X	https://doi.org/10.1016/j.jasrep.2022.103765	2.75
METi_179	Thessaloniki	1453	1600	40.6403	22.9353	5.14	8.73	-16.01	M1	https://www.sciencedirect.com/science/article/pii/S2352409X2200428X	https://doi.org/10.1016/j.jasrep.2022.103765	2.75
METi_179	Thessaloniki	1453	1600	40.6403	22.9353	5.59	8.8	-15.66	M1	https://www.sciencedirect.com/science/article/pii/S2352409X2200428X	https://doi.org/10.1016/j.jasrep.2022.103765	2.75
METi_179	Thessaloniki	1453	1600	40.6403	22.9353	6.05	8.97	-15.51	M1	https://www.sciencedirect.com/science/article/pii/S2352409X2200428X	https://doi.org/10.1016/j.jasrep.2022.103765	2.75
METi_187	Thessaloniki	-168	330	40.6403	22.9353	0.29	11.5	-18.21	M1	https://www.sciencedirect.com/science/article/pii/S2352409X2200428X	https://doi.org/10.1016/j.jasrep.2022.103765	2.03
METi_187	Thessaloniki	-168	330	40.6403	22.9353	0.87	10.63	-18.61	M1	https://www.sciencedirect.com/science/article/pii/S2352409X2200428X	https://doi.org/10.1016/j.jasrep.2022.103765	2.03
METi_187	Thessaloniki	-168	330	40.6403	22.9353	1.45	10.07	-19.05	M1	https://www.sciencedirect.com/science/article/pii/S2352409X2200428X	https://doi.org/10.1016/j.jasrep.2022.103765	2.03
METi_187	Thessaloniki	-168	330	40.6403	22.9353	2.03	9.48	-19.42	M1	https://www.sciencedirect.com/science/article/pii/S2352409X2200428X	https://doi.org/10.1016/j.jasrep.2022.103765	2.03
METi_187	Thessaloniki	-168	330	40.6403	22.9353	2.61	9.48	-19.26	M1	https://www.sciencedirect.com/science/article/pii/S2352409X2200428X	https://doi.org/10.1016/j.jasrep.2022.103765	2.03
METi_187	Thessaloniki	-168	330	40.6403	22.9353	3.19	9.45	-19.04	M1	https://www.sciencedirect.com/science/article/pii/S2352409X2200428X	https://doi.org/10.1016/j.jasrep.2022.103765	2.03
METi_187	Thessaloniki	-168	330	40.6403	22.9353	3.73	9.48	-18.89	M1	https://www.sciencedirect.com/science/article/pii/S2352409X2200428X	https://doi.org/10.1016/j.jasrep.2022.103765	2.03
METi_187	Thessaloniki	-168	330	40.6403	22.9353	4.23	9.52	-18.68	M1	https://www.sciencedirect.com/science/article/pii/S2352409X2200428X	https://doi.org/10.1016/j.jasrep.2022.103765	2.03
METi_187	Thessaloniki	-168	330	40.6403	22.9353	4.73	9.72	-18.95	M1	https://www.sciencedirect.com/science/article/pii/S2352409X2200428X	https://doi.org/10.1016/j.jasrep.2022.103765	2.03
METi_187	Thessaloniki	-168	330	40.6403	22.9353	5.23	9.5	-18.94	M1	https://www.sciencedirect.com/science/article/pii/S2352409X2200428X	https://doi.org/10.1016/j.jasrep.2022.103765	2.03
METi_187	Thessaloniki	-168	330	40.6403	22.9353	5.73	9.97	-18.78	M1	https://www.sciencedirect.com/science/article/pii/S2352409X2200428X	https://doi.org/10.1016/j.jasrep.2022.103765	2.03
METi_189	Thessaloniki	-168	330	40.6403	22.9353	0.29	12.17	-18.14	M1	https://www.sciencedirect.com/science/article/pii/S2352409X2200428X	https://doi.org/10.1016/j.jasrep.2022.103765	2.03
METi_189	Thessaloniki	-168	330	40.6403	22.9353	0.87	10.97	-18.31	M1	https://www.sciencedirect.com/science/article/pii/S2352409X2200428X	https://doi.org/10.1016/j.jasrep.2022.103765	2.03
METi_189	Thessaloniki	-168	330	40.6403	22.9353	1.45	10.47	-18.61	M1	https://www.sciencedirect.com/science/article/pii/S2352409X2200428X	https://doi.org/10.1016/j.jasrep.2022.103765	2.03
METi_189	Thessaloniki	-168	330	40.6403	22.9353	2.03	10.11	-18.92	M1	https://www.sciencedirect.com/science/article/pii/S2352409X2200428X	https://doi.org/10.1016/j.jasrep.2022.103765	2.03
METi_189	Thessaloniki	-168	330	40.6403	22.9353	2.61	10.61	-18.91	M1	https://www.sciencedirect.com/science/article/pii/S2352409X2200428X	https://doi.org/10.1016/j.jasrep.2022.103765	2.03
METi_189	Thessaloniki	-168	330	40.6403	22.9353	3.19	10.65	-18.93	M1	https://www.sciencedirect.com/science/article/pii/S2352409X2200428X	https://doi.org/10.1016/j.jasrep.2022.103765	2.03
METi_189	Thessaloniki	-168	330	40.6403	22.9353	3.71	10.11	-18.9	M1	https://www.sciencedirect.com/science/article/pii/S2352409X2200428X	https://doi.org/10.1016/j.jasrep.2022.103765	2.03
METi_189	Thessaloniki	-168	330	40.6403	22.9353	4.17	10.23	-18.84	M1	https://www.sciencedirect.com/science/article/pii/S2352409X2200428X	https://doi.org/10.1016/j.jasrep.2022.103765	2.03
METi_189	Thessaloniki	-168	330	40.6403	22.9353	4.62	10.1	-18.9	M1	https://www.sciencedirect.com/science/article/pii/S2352409X2200428X	https://doi.org/10.1016/j.jasrep.2022.103765	2.03
METi_189	Thessaloniki	-168	330	40.6403	22.9353	5.07	10.25	-19.03	M1	https://www.sciencedirect.com/science/article/pii/S2352409X2200428X	https://doi.org/10.1016/j.jasrep.2022.103765	2.03
METi_189	Thessaloniki	-168	330	40.6403	22.9353	5.53	10.35	-19.02	M1	https://www.sciencedirect.com/science/article/pii/S2352409X2200428X	https://doi.org/10.1016/j.jasrep.2022.103765	2.03
METi_189	Thessaloniki	-168	330	40.6403	22.9353	5.98	10.55	-18.9	M1	https://www.sciencedirect.com/science/article/pii/S2352409X2200428X	https://doi.org/10.1016/j.jasrep.2022.103765	2.03
METi_191	Thessaloniki	-168	330	40.6403	22.9353	0.25	12.92	-18.61	M1	https://www.sciencedirect.com/science/article/pii/S2352409X2200428X	https://doi.org/10.1016/j.jasrep.2022.103765	2.25
METi_191	Thessaloniki	-168	330	40.6403	22.9353	0.75	11.98	-18.76	M1	https://www.sciencedirect.com/science/article/pii/S2352409X2200428X	https://doi.org/10.1016/j.jasrep.2022.103765	2.25
METi_191	Thessaloniki	-168	330	40.6403	22.9353	1.25	10.9	-19.02	M1	https://www.sciencedirect.com/science/article/pii/S2352409X2200428X	https://doi.org/10.1016/j.jasrep.2022.103765	2.25
METi_191	Thessaloniki	-168	330	40.6403	22.9353	1.75	10.55	-19.16	M1	https://www.sciencedirect.com/science/article/pii/S2352409X2200428X	https://doi.org/10.1016/j.jasrep.2022.103765	2.25
METi_191	Thessaloniki	-168	330	40.6403	22.9353	2.25	10.15	-19.25	M1	https://www.sciencedirect.com/science/article/pii/S2352409X2200428X	https://doi.org/10.1016/j.jasrep.2022.103765	2.25
METi_191	Thessaloniki	-168	330	40.6403	22.9353	2.75	10.11	-19.29	M1	https://www.sciencedirect.com/science/article/pii/S2352409X2200428X	https://doi.org/10.1016/j.jasrep.2022.103765	2.25
METi_191	Thessaloniki	-168	330	40.6403	22.9353	3.25	9.96	-19.49	M1	https://www.sciencedirect.com/science/article/pii/S2352409X2200428X	https://doi.org/10.1016/j.jasrep.2022.103765	2.25
METi_191	Thessaloniki	-168	330	40.6403	22.9353	3.69	9.97	-19.46	M1	https://www.sciencedirect.com/science/article/pii/S2352409X2200428X	https://doi.org/10.1016/j.jasrep.2022.103765	2.25
METi_191	Thessaloniki	-168	330	40.6403	22.9353	4.08	10.11	-19.42	M1	https://www.sciencedirect.com/science/article/pii/S2352409X2200428X	https://doi.org/10.1016/j.jasrep.2022.103765	2.25
METi_191	Thessaloniki	-168	330	40.6403	22.9353	4.46	9.96	-19.36	M1	https://www.sciencedirect.com/science/article/pii/S2352409X2200428X	https://doi.org/10.1016/j.jasrep.2022.103765	2.25
METi_191	Thessaloniki	-168	330	40.6403	22.9353	4.85	9.99	-19.37	M1	https://www.sciencedirect.com/science/article/pii/S2352409X2200428X	https://doi.org/10.1016/j.jasrep.2022.103765	2.25
METi_191	Thessaloniki	-168	330	40.6403	22.9353	5.23	9.84	-19.37	M1	https://www.sciencedirect.com/science/article/pii/S2352409X2200428X	https://doi.org/10.1016/j.jasrep.2022.103765	2.25
METi_191	Thessaloniki	-168	330	40.6403	22.9353	5.62	9.97	-19.32	M1	https://www.sciencedirect.com/science/article/pii/S2352409X2200428X	https://doi.org/10.1016/j.jasrep.2022.103765	2.25
METi_193	Thessaloniki	1453	1600	40.6403	22.9353	0.28	10.65	-18.74	M1	https://www.sciencedirect.com/science/article/pii/S2352409X2200428X	https://doi.org/10.1016/j.jasrep.2022.103765	1.4
METi_193	Thessaloniki	1453	1600	40.6403	22.9353	0.84	8.13	-19.57	M1	https://www.sciencedirect.com/science/article/pii/S2352409X2200428X	https://doi.org/10.1016/j.jasrep.2022.103765	1.4
METi_193	Thessaloniki	1453	1600	40.6403	22.9353	1.4	7.64	-20.04	M1	https://www.sciencedirect.com/science/article/pii/S2352409X2200428X	https://doi.org/10.1016/j.jasrep.2022.103765	1.4
METi_193	Thessaloniki	1453	1600	40.6403	22.9353	1.96	7.77	-19.76	M1	https://www.sciencedirect.com/science/article/pii/S2352409X2200428X	https://doi.org/10.1016/j.jasrep.2022.103765	1.4
METi_193	Thessaloniki	1453	1600	40.6403	22.9353	2.52	7.67	-19.4	M1	https://www.sciencedirect.com/science/article/pii/S2352409X2200428X	https://doi.org/10.1016/j.jasrep.2022.103765	1.4
METi_193	Thessaloniki	1453	1600	40.6403	22.9353	3.08	7.84	-19.15	M1	https://www.sciencedirect.com/science/article/pii/S2352409X2200428X	https://doi.org/10.1016/j.jasrep.2022.103765	1.4
METi_193	Thessaloniki	1453	1600	40.6403	22.9353	3.64	7.78	-19.04	M1	https://www.sciencedirect.com/science/article/pii/S2352409X2200428X	https://doi.org/10.1016/j.jasrep.2022.103765	1.4
METi_193	Thessaloniki	1453	1600	40.6403	22.9353	4.2	7.83	-19.18	M1	https://www.sciencedirect.com/science/article/pii/S2352409X2200428X	https://doi.org/10.1016/j.jasrep.2022.103765	1.4
METi_193	Thessaloniki	1453	1600	40.6403	22.9353	4.76	7.97	-19.22	M1	https://www.sciencedirect.com/science/article/pii/S2352409X2200428X	https://doi.org/10.1016/j.jasrep.2022.103765	1.4
METi_193	Thessaloniki	1453	1600	40.6403	22.9353	5.32	8.1	-19.45	M1	https://www.sciencedirect.com/science/article/pii/S2352409X2200428X	https://doi.org/10.1016/j.jasrep.2022.103765	1.4
METi_193	Thessaloniki	1453	1600	40.6403	22.9353	5.88	8.26	-19.55	M1	https://www.sciencedirect.com/science/article/pii/S2352409X2200428X	https://doi.org/10.1016/j.jasrep.2022.103765	1.4
METi_193	Thessaloniki	1453	1600	40.6403	22.9353	6.44	8.38	-19.49	M1	https://www.sciencedirect.com/science/article/pii/S2352409X2200428X	https://doi.org/10.1016/j.jasrep.2022.103765	1.4
METi_199	Thessaloniki	1453	1600	40.6403	22.9353	0.66	10.72	-17.86	M1	https://www.sciencedirect.com/science/article/pii/S2352409X2200428X	https://doi.org/10.1016/j.jasrep.2022.103765	1.98
METi_199	Thessaloniki	1453	1600	40.6403	22.9353	1.1	10.31	-17.76	M1	https://www.sciencedirect.com/science/article/pii/S2352409X2200428X	https://doi.org/10.1016/j.jasrep.2022.103765	1.98
METi_199	Thessaloniki	1453	1600	40.6403	22.9353	1.54	10.17	-17.7	M1	https://www.sciencedirect.com/science/article/pii/S2352409X2200428X	https://doi.org/10.1016/j.jasrep.2022.103765	1.98
METi_199	Thessaloniki	1453	1600	40.6403	22.9353	1.98	9.87	-17.82	M1	https://www.sciencedirect.com/science/article/pii/S2352409X2200428X	https://doi.org/10.1016/j.jasrep.2022.103765	1.98
METi_199	Thessaloniki	1453	1600	40.6403	22.9353	2.42	9.86	-17.82	M1	https://www.sciencedirect.com/science/article/pii/S2352409X2200428X	https://doi.org/10.1016/j.jasrep.2022.103765	1.98
METi_199	Thessaloniki	1453	1600	40.6403	22.9353	2.86	9.83	-17.66	M1	https://www.sciencedirect.com/science/article/pii/S2352409X2200428X	https://doi.org/10.1016/j.jasrep.2022.103765	1.98
METi_199	Thessaloniki	1453	1600	40.6403	22.9353	3.3	9.96	-17.52	M1	https://www.sciencedirect.com/science/article/pii/S2352409X2200428X	https://doi.org/10.1016/j.jasrep.2022.103765	1.98
METi_199	Thessaloniki	1453	1600	40.6403	22.9353	3.77	9.99	-17.51	M1	https://www.sciencedirect.com/science/article/pii/S2352409X2200428X	https://doi.org/10.1016/j.jasrep.2022.103765	1.98
METi_199	Thessaloniki	1453	1600	40.6403	22.9353	4.27	10.09	-17.48	M1	https://www.sciencedirect.com/science/article/pii/S2352409X2200428X	https://doi.org/10.1016/j.jasrep.2022.103765	1.98
METi_199	Thessaloniki	1453	1600	40.6403	22.9353	4.77	10.18	-17.43	M1	https://www.sciencedirect.com/science/article/pii/S2352409X2200428X	https://doi.org/10.1016/j.jasrep.2022.103765	1.98
METi_199	Thessaloniki	1453	1600	40.6403	22.9353	5.27	10.16	-17.55	M1	https://www.sciencedirect.com/science/article/pii/S2352409X2200428X	https://doi.org/10.1016/j.jasrep.2022.103765	1.98
METi_199	Thessaloniki	1453	1600	40.6403	22.9353	5.77	10.27	-17.7	M1	https://www.sciencedirect.com/science/article/pii/S2352409X2200428X	https://doi.org/10.1016/j.jasrep.2022.103765	1.98
METi_201	Thessaloniki	-315	-168	40.6403	22.9353	0.29	12.75	-18.51	M1	https://www.sciencedirect.com/science/article/pii/S2352409X2200428X	https://doi.org/10.1016/j.jasrep.2022.103765	2.03
METi_201	Thessaloniki	-315	-168	40.6403	22.9353	0.87	11.96	-18.68	M1	https://www.sciencedirect.com/science/article/pii/S2352409X2200428X	https://doi.org/10.1016/j.jasrep.2022.103765	2.03
METi_201	Thessaloniki	-315	-168	40.6403	22.9353	1.45	11.21	-18.86	M1	https://www.sciencedirect.com/science/article/pii/S2352409X2200428X	https://doi.org/10.1016/j.jasrep.2022.103765	2.03
METi_201	Thessaloniki	-315	-168	40.6403	22.9353	2.03	10.87	-18.62	M1	https://www.sciencedirect.com/science/article/pii/S2352409X2200428X	https://doi.org/10.1016/j.jasrep.2022.103765	2.03
METi_201	Thessaloniki	-315	-168	40.6403	22.9353	2.61	10.84	-18.51	M1	https://www.sciencedirect.com/science/article/pii/S2352409X2200428X	https://doi.org/10.1016/j.jasrep.2022.103765	2.03
METi_201	Thessaloniki	-315	-168	40.6403	22.9353	3.19	10.88	-18.29	M1	https://www.sciencedirect.com/science/article/pii/S2352409X2200428X	https://doi.org/10.1016/j.jasrep.2022.103765	2.03
METi_201	Thessaloniki	-315	-168	40.6403	22.9353	3.71	10.99	-18.14	M1	https://www.sciencedirect.com/science/article/pii/S2352409X2200428X	https://doi.org/10.1016/j.jasrep.2022.103765	2.03
METi_201	Thessaloniki	-315	-168	40.6403	22.9353	4.17	10.67	-18.25	M1	https://www.sciencedirect.com/science/article/pii/S2352409X2200428X	https://doi.org/10.1016/j.jasrep.2022.103765	2.03
METi_201	Thessaloniki	-315	-168	40.6403	22.9353	4.62	11.04	-18.21	M1	https://www.sciencedirect.com/science/article/pii/S2352409X2200428X	https://doi.org/10.1016/j.jasrep.2022.103765	2.03
METi_201	Thessaloniki	-315	-168	40.6403	22.9353	5.07	11.21	-18.11	M1	https://www.sciencedirect.com/science/article/pii/S2352409X2200428X	https://doi.org/10.1016/j.jasrep.2022.103765	2.03
METi_201	Thessaloniki	-315	-168	40.6403	22.9353	5.53	11.48	-18.1	M1	https://www.sciencedirect.com/science/article/pii/S2352409X2200428X	https://doi.org/10.1016/j.jasrep.2022.103765	2.03
METi_209	Thessaloniki	-168	330	40.6403	22.9353	0.22	10.34	-20.75	M1	https://www.sciencedirect.com/science/article/pii/S2352409X2200428X	https://doi.org/10.1016/j.jasrep.2022.103765	1.98
METi_209	Thessaloniki	-168	330	40.6403	22.9353	0.66	9.66	-20.18	M1	https://www.sciencedirect.com/science/article/pii/S2352409X2200428X	https://doi.org/10.1016/j.jasrep.2022.103765	1.98
METi_209	Thessaloniki	-168	330	40.6403	22.9353	1.1	9.19	-19.47	M1	https://www.sciencedirect.com/science/article/pii/S2352409X2200428X	https://doi.org/10.1016/j.jasrep.2022.103765	1.98
METi_209	Thessaloniki	-168	330	40.6403	22.9353	1.54	8.93	-19.19	M1	https://www.sciencedirect.com/science/article/pii/S2352409X2200428X	https://doi.org/10.1016/j.jasrep.2022.103765	1.98
METi_209	Thessaloniki	-168	330	40.6403	22.9353	1.98	8.56	-18.61	M1	https://www.sciencedirect.com/science/article/pii/S2352409X2200428X	https://doi.org/10.1016/j.jasrep.2022.103765	1.98
METi_209	Thessaloniki	-168	330	40.6403	22.9353	2.42	8.53	-18.13	M1	https://www.sciencedirect.com/science/article/pii/S2352409X2200428X	https://doi.org/10.1016/j.jasrep.2022.103765	1.98
METi_209	Thessaloniki	-168	330	40.6403	22.9353	2.86	8.8	-18.15	M1	https://www.sciencedirect.com/science/article/pii/S2352409X2200428X	https://doi.org/10.1016/j.jasrep.2022.103765	1.98
METi_209	Thessaloniki	-168	330	40.6403	22.9353	3.3	8.53	-17.95	M1	https://www.sciencedirect.com/science/article/pii/S2352409X2200428X	https://doi.org/10.1016/j.jasrep.2022.103765	1.98
METi_209	Thessaloniki	-168	330	40.6403	22.9353	3.73	8.68	-18.01	M1	https://www.sciencedirect.com/science/article/pii/S2352409X2200428X	https://doi.org/10.1016/j.jasrep.2022.103765	1.98
METi_209	Thessaloniki	-168	330	40.6403	22.9353	4.14	8.97	-17.67	M1	https://www.sciencedirect.com/science/article/pii/S2352409X2200428X	https://doi.org/10.1016/j.jasrep.2022.103765	1.98
METi_209	Thessaloniki	-168	330	40.6403	22.9353	4.56	8.94	-17.55	M1	https://www.sciencedirect.com/science/article/pii/S2352409X2200428X	https://doi.org/10.1016/j.jasrep.2022.103765	1.98
METi_209	Thessaloniki	-168	330	40.6403	22.9353	4.98	8.91	-17.52	M1	https://www.sciencedirect.com/science/article/pii/S2352409X2200428X	https://doi.org/10.1016/j.jasrep.2022.103765	1.98
METi_209	Thessaloniki	-168	330	40.6403	22.9353	5.39	9	-16.4	M1	https://www.sciencedirect.com/science/article/pii/S2352409X2200428X	https://doi.org/10.1016/j.jasrep.2022.103765	1.98
METi_213	Thessaloniki	-168	330	40.6403	22.9353	0.25	12.68	-18.56	M1	https://www.sciencedirect.com/science/article/pii/S2352409X2200428X	https://doi.org/10.1016/j.jasrep.2022.103765	0.75
METi_213	Thessaloniki	-168	330	40.6403	22.9353	0.75	9.75	-19.66	M1	https://www.sciencedirect.com/science/article/pii/S2352409X2200428X	https://doi.org/10.1016/j.jasrep.2022.103765	0.75
METi_213	Thessaloniki	-168	330	40.6403	22.9353	1.25	9.63	-19.23	M1	https://www.sciencedirect.com/science/article/pii/S2352409X2200428X	https://doi.org/10.1016/j.jasrep.2022.103765	0.75
METi_213	Thessaloniki	-168	330	40.6403	22.9353	1.75	9.52	-19.57	M1	https://www.sciencedirect.com/science/article/pii/S2352409X2200428X	https://doi.org/10.1016/j.jasrep.2022.103765	0.75
METi_213	Thessaloniki	-168	330	40.6403	22.9353	2.25	9.86	-19.22	M1	https://www.sciencedirect.com/science/article/pii/S2352409X2200428X	https://doi.org/10.1016/j.jasrep.2022.103765	0.75
METi_213	Thessaloniki	-168	330	40.6403	22.9353	2.75	9.93	-19.33	M1	https://www.sciencedirect.com/science/article/pii/S2352409X2200428X	https://doi.org/10.1016/j.jasrep.2022.103765	0.75
METi_213	Thessaloniki	-168	330	40.6403	22.9353	3.25	9.97	-19.44	M1	https://www.sciencedirect.com/science/article/pii/S2352409X2200428X	https://doi.org/10.1016/j.jasrep.2022.103765	0.75
METi_213	Thessaloniki	-168	330	40.6403	22.9353	3.81	9.94	-19.32	M1	https://www.sciencedirect.com/science/article/pii/S2352409X2200428X	https://doi.org/10.1016/j.jasrep.2022.103765	0.75
METi_213	Thessaloniki	-168	330	40.6403	22.9353	4.44	10.09	-19.34	M1	https://www.sciencedirect.com/science/article/pii/S2352409X2200428X	https://doi.org/10.1016/j.jasrep.2022.103765	0.75
METi_213	Thessaloniki	-168	330	40.6403	22.9353	5.06	10.14	-19.36	M1	https://www.sciencedirect.com/science/article/pii/S2352409X2200428X	https://doi.org/10.1016/j.jasrep.2022.103765	0.75
METi_213	Thessaloniki	-168	330	40.6403	22.9353	5.69	10.26	-19.18	M1	https://www.sciencedirect.com/science/article/pii/S2352409X2200428X	https://doi.org/10.1016/j.jasrep.2022.103765	0.75
METi_215	Thessaloniki	-168	330	40.6403	22.9353	0.25	9.53	-16.38	M1	https://www.sciencedirect.com/science/article/pii/S2352409X2200428X	https://doi.org/10.1016/j.jasrep.2022.103765	0.75
METi_215	Thessaloniki	-168	330	40.6403	22.9353	0.75	8.11	-16.55	M1	https://www.sciencedirect.com/science/article/pii/S2352409X2200428X	https://doi.org/10.1016/j.jasrep.2022.103765	0.75
METi_215	Thessaloniki	-168	330	40.6403	22.9353	1.25	8.05	-15.68	M1	https://www.sciencedirect.com/science/article/pii/S2352409X2200428X	https://doi.org/10.1016/j.jasrep.2022.103765	0.75
METi_215	Thessaloniki	-168	330	40.6403	22.9353	1.75	8.24	-15.21	M1	https://www.sciencedirect.com/science/article/pii/S2352409X2200428X	https://doi.org/10.1016/j.jasrep.2022.103765	0.75
METi_215	Thessaloniki	-168	330	40.6403	22.9353	2.25	8.3	-14.68	M1	https://www.sciencedirect.com/science/article/pii/S2352409X2200428X	https://doi.org/10.1016/j.jasrep.2022.103765	0.75
METi_215	Thessaloniki	-168	330	40.6403	22.9353	2.75	7.78	-15.76	M1	https://www.sciencedirect.com/science/article/pii/S2352409X2200428X	https://doi.org/10.1016/j.jasrep.2022.103765	0.75
METi_215	Thessaloniki	-168	330	40.6403	22.9353	3.25	7.57	-15.72	M1	https://www.sciencedirect.com/science/article/pii/S2352409X2200428X	https://doi.org/10.1016/j.jasrep.2022.103765	0.75
METi_215	Thessaloniki	-168	330	40.6403	22.9353	3.81	7.42	-15.48	M1	https://www.sciencedirect.com/science/article/pii/S2352409X2200428X	https://doi.org/10.1016/j.jasrep.2022.103765	0.75
METi_215	Thessaloniki	-168	330	40.6403	22.9353	4.44	7.38	-15.57	M1	https://www.sciencedirect.com/science/article/pii/S2352409X2200428X	https://doi.org/10.1016/j.jasrep.2022.103765	0.75
METi_215	Thessaloniki	-168	330	40.6403	22.9353	5.06	7.35	-15.48	M1	https://www.sciencedirect.com/science/article/pii/S2352409X2200428X	https://doi.org/10.1016/j.jasrep.2022.103765	0.75
METi_215	Thessaloniki	-168	330	40.6403	22.9353	5.69	7.88	-14.8	M1	https://www.sciencedirect.com/science/article/pii/S2352409X2200428X	https://doi.org/10.1016/j.jasrep.2022.103765	0.75
METi_219	Thessaloniki	1453	1600	40.6403	22.9353	0.25	11.66	-19	M1	https://www.sciencedirect.com/science/article/pii/S2352409X2200428X	https://doi.org/10.1016/j.jasrep.2022.103765	2.25
METi_219	Thessaloniki	1453	1600	40.6403	22.9353	0.75	10.93	-18.73	M1	https://www.sciencedirect.com/science/article/pii/S2352409X2200428X	https://doi.org/10.1016/j.jasrep.2022.103765	2.25
METi_219	Thessaloniki	1453	1600	40.6403	22.9353	1.25	10.21	-18.67	M1	https://www.sciencedirect.com/science/article/pii/S2352409X2200428X	https://doi.org/10.1016/j.jasrep.2022.103765	2.25
METi_219	Thessaloniki	1453	1600	40.6403	22.9353	1.75	9.93	-18.6	M1	https://www.sciencedirect.com/science/article/pii/S2352409X2200428X	https://doi.org/10.1016/j.jasrep.2022.103765	2.25
METi_219	Thessaloniki	1453	1600	40.6403	22.9353	2.25	9.76	-18.58	M1	https://www.sciencedirect.com/science/article/pii/S2352409X2200428X	https://doi.org/10.1016/j.jasrep.2022.103765	2.25
METi_219	Thessaloniki	1453	1600	40.6403	22.9353	2.75	9.92	-18.69	M1	https://www.sciencedirect.com/science/article/pii/S2352409X2200428X	https://doi.org/10.1016/j.jasrep.2022.103765	2.25
METi_219	Thessaloniki	1453	1600	40.6403	22.9353	3.25	10.03	-18.72	M1	https://www.sciencedirect.com/science/article/pii/S2352409X2200428X	https://doi.org/10.1016/j.jasrep.2022.103765	2.25
METi_219	Thessaloniki	1453	1600	40.6403	22.9353	3.75	10.08	-18.55	M1	https://www.sciencedirect.com/science/article/pii/S2352409X2200428X	https://doi.org/10.1016/j.jasrep.2022.103765	2.25
METi_219	Thessaloniki	1453	1600	40.6403	22.9353	4.25	10.22	-18.55	M1	https://www.sciencedirect.com/science/article/pii/S2352409X2200428X	https://doi.org/10.1016/j.jasrep.2022.103765	2.25
METi_219	Thessaloniki	1453	1600	40.6403	22.9353	4.75	10.29	-18.64	M1	https://www.sciencedirect.com/science/article/pii/S2352409X2200428X	https://doi.org/10.1016/j.jasrep.2022.103765	2.25
METi_219	Thessaloniki	1453	1600	40.6403	22.9353	5.25	10.43	-18.81	M1	https://www.sciencedirect.com/science/article/pii/S2352409X2200428X	https://doi.org/10.1016/j.jasrep.2022.103765	2.25
METi_219	Thessaloniki	1453	1600	40.6403	22.9353	5.75	10.55	-18.94	M1	https://www.sciencedirect.com/science/article/pii/S2352409X2200428X	https://doi.org/10.1016/j.jasrep.2022.103765	2.25
METi_221	Thessaloniki	-315	-168	40.6403	22.9353	0.22	14.08	-18.71	M1	https://www.sciencedirect.com/science/article/pii/S2352409X2200428X	https://doi.org/10.1016/j.jasrep.2022.103765	1.1
METi_221	Thessaloniki	-315	-168	40.6403	22.9353	0.66	12.17	-19.14	M1	https://www.sciencedirect.com/science/article/pii/S2352409X2200428X	https://doi.org/10.1016/j.jasrep.2022.103765	1.1
METi_221	Thessaloniki	-315	-168	40.6403	22.9353	1.1	10.79	-18.94	M1	https://www.sciencedirect.com/science/article/pii/S2352409X2200428X	https://doi.org/10.1016/j.jasrep.2022.103765	1.1
METi_221	Thessaloniki	-315	-168	40.6403	22.9353	1.54	10.62	-18.67	M1	https://www.sciencedirect.com/science/article/pii/S2352409X2200428X	https://doi.org/10.1016/j.jasrep.2022.103765	1.1
METi_221	Thessaloniki	-315	-168	40.6403	22.9353	1.98	10.34	-18.8	M1	https://www.sciencedirect.com/science/article/pii/S2352409X2200428X	https://doi.org/10.1016/j.jasrep.2022.103765	1.1
METi_221	Thessaloniki	-315	-168	40.6403	22.9353	2.42	10.16	-18.81	M1	https://www.sciencedirect.com/science/article/pii/S2352409X2200428X	https://doi.org/10.1016/j.jasrep.2022.103765	1.1
METi_221	Thessaloniki	-315	-168	40.6403	22.9353	2.86	10.08	-18.57	M1	https://www.sciencedirect.com/science/article/pii/S2352409X2200428X	https://doi.org/10.1016/j.jasrep.2022.103765	1.1
METi_221	Thessaloniki	-315	-168	40.6403	22.9353	3.3	10.08	-18.64	M1	https://www.sciencedirect.com/science/article/pii/S2352409X2200428X	https://doi.org/10.1016/j.jasrep.2022.103765	1.1
METi_221	Thessaloniki	-315	-168	40.6403	22.9353	3.83	10.05	-18.78	M1	https://www.sciencedirect.com/science/article/pii/S2352409X2200428X	https://doi.org/10.1016/j.jasrep.2022.103765	1.1
METi_221	Thessaloniki	-315	-168	40.6403	22.9353	4.46	10.16	-19.14	M1	https://www.sciencedirect.com/science/article/pii/S2352409X2200428X	https://doi.org/10.1016/j.jasrep.2022.103765	1.1
METi_221	Thessaloniki	-315	-168	40.6403	22.9353	5.08	10.4	-19.36	M1	https://www.sciencedirect.com/science/article/pii/S2352409X2200428X	https://doi.org/10.1016/j.jasrep.2022.103765	1.1
METi_221	Thessaloniki	-315	-168	40.6403	22.9353	5.71	10.71	-19.39	M1	https://www.sciencedirect.com/science/article/pii/S2352409X2200428X	https://doi.org/10.1016/j.jasrep.2022.103765	1.1
METi_225	Thessaloniki	330	1453	40.6403	22.9353	0.22	9.91	-17.85	M1	https://www.sciencedirect.com/science/article/pii/S2352409X2200428X	https://doi.org/10.1016/j.jasrep.2022.103765	1.54
METi_225	Thessaloniki	330	1453	40.6403	22.9353	0.66	8.74	-17.88	M1	https://www.sciencedirect.com/science/article/pii/S2352409X2200428X	https://doi.org/10.1016/j.jasrep.2022.103765	1.54
METi_225	Thessaloniki	330	1453	40.6403	22.9353	1.1	8.01	-18.28	M1	https://www.sciencedirect.com/science/article/pii/S2352409X2200428X	https://doi.org/10.1016/j.jasrep.2022.103765	1.54
METi_225	Thessaloniki	330	1453	40.6403	22.9353	1.54	7.72	-18.46	M1	https://www.sciencedirect.com/science/article/pii/S2352409X2200428X	https://doi.org/10.1016/j.jasrep.2022.103765	1.54
METi_225	Thessaloniki	330	1453	40.6403	22.9353	1.98	7.56	-19.38	M1	https://www.sciencedirect.com/science/article/pii/S2352409X2200428X	https://doi.org/10.1016/j.jasrep.2022.103765	1.54
METi_225	Thessaloniki	330	1453	40.6403	22.9353	2.42	7.89	-18.86	M1	https://www.sciencedirect.com/science/article/pii/S2352409X2200428X	https://doi.org/10.1016/j.jasrep.2022.103765	1.54
METi_225	Thessaloniki	330	1453	40.6403	22.9353	2.86	7.73	-19	M1	https://www.sciencedirect.com/science/article/pii/S2352409X2200428X	https://doi.org/10.1016/j.jasrep.2022.103765	1.54
METi_225	Thessaloniki	330	1453	40.6403	22.9353	3.3	7.63	-18.9	M1	https://www.sciencedirect.com/science/article/pii/S2352409X2200428X	https://doi.org/10.1016/j.jasrep.2022.103765	1.54
METi_225	Thessaloniki	330	1453	40.6403	22.9353	3.73	7.1	-18.94	M1	https://www.sciencedirect.com/science/article/pii/S2352409X2200428X	https://doi.org/10.1016/j.jasrep.2022.103765	1.54
METi_225	Thessaloniki	330	1453	40.6403	22.9353	4.14	7.02	-18.82	M1	https://www.sciencedirect.com/science/article/pii/S2352409X2200428X	https://doi.org/10.1016/j.jasrep.2022.103765	1.54
METi_225	Thessaloniki	330	1453	40.6403	22.9353	4.56	6.74	-19.06	M1	https://www.sciencedirect.com/science/article/pii/S2352409X2200428X	https://doi.org/10.1016/j.jasrep.2022.103765	1.54
METi_225	Thessaloniki	330	1453	40.6403	22.9353	4.98	6.82	-19.12	M1	https://www.sciencedirect.com/science/article/pii/S2352409X2200428X	https://doi.org/10.1016/j.jasrep.2022.103765	1.54
METi_225	Thessaloniki	330	1453	40.6403	22.9353	5.39	7.08	-19.37	M1	https://www.sciencedirect.com/science/article/pii/S2352409X2200428X	https://doi.org/10.1016/j.jasrep.2022.103765	1.54
METi_225	Thessaloniki	330	1453	40.6403	22.9353	5.81	7.36	-18.9	M1	https://www.sciencedirect.com/science/article/pii/S2352409X2200428X	https://doi.org/10.1016/j.jasrep.2022.103765	1.54
METi_228	Thessaloniki	1453	1600	40.6403	22.9353	0.25	11.9	-18.25	M1	https://www.sciencedirect.com/science/article/pii/S2352409X2200428X	https://doi.org/10.1016/j.jasrep.2022.103765	0.75
METi_228	Thessaloniki	1453	1600	40.6403	22.9353	0.75	9.85	-18.46	M1	https://www.sciencedirect.com/science/article/pii/S2352409X2200428X	https://doi.org/10.1016/j.jasrep.2022.103765	0.75
METi_228	Thessaloniki	1453	1600	40.6403	22.9353	1.25	9.7	-18.46	M1	https://www.sciencedirect.com/science/article/pii/S2352409X2200428X	https://doi.org/10.1016/j.jasrep.2022.103765	0.75
METi_228	Thessaloniki	1453	1600	40.6403	22.9353	1.75	9.71	-18.45	M1	https://www.sciencedirect.com/science/article/pii/S2352409X2200428X	https://doi.org/10.1016/j.jasrep.2022.103765	0.75
METi_228	Thessaloniki	1453	1600	40.6403	22.9353	2.25	9.44	-18.44	M1	https://www.sciencedirect.com/science/article/pii/S2352409X2200428X	https://doi.org/10.1016/j.jasrep.2022.103765	0.75
METi_228	Thessaloniki	1453	1600	40.6403	22.9353	2.75	9.5	-18.32	M1	https://www.sciencedirect.com/science/article/pii/S2352409X2200428X	https://doi.org/10.1016/j.jasrep.2022.103765	0.75
METi_228	Thessaloniki	1453	1600	40.6403	22.9353	3.25	9.62	-18.26	M1	https://www.sciencedirect.com/science/article/pii/S2352409X2200428X	https://doi.org/10.1016/j.jasrep.2022.103765	0.75
METi_228	Thessaloniki	1453	1600	40.6403	22.9353	3.75	9.64	-18.17	M1	https://www.sciencedirect.com/science/article/pii/S2352409X2200428X	https://doi.org/10.1016/j.jasrep.2022.103765	0.75
METi_228	Thessaloniki	1453	1600	40.6403	22.9353	4.28	9.7	-18.16	M1	https://www.sciencedirect.com/science/article/pii/S2352409X2200428X	https://doi.org/10.1016/j.jasrep.2022.103765	0.75
METi_228	Thessaloniki	1453	1600	40.6403	22.9353	4.83	9.69	-18.06	M1	https://www.sciencedirect.com/science/article/pii/S2352409X2200428X	https://doi.org/10.1016/j.jasrep.2022.103765	0.75
METi_228	Thessaloniki	1453	1600	40.6403	22.9353	5.39	9.54	-18.08	M1	https://www.sciencedirect.com/science/article/pii/S2352409X2200428X	https://doi.org/10.1016/j.jasrep.2022.103765	0.75
METi_228	Thessaloniki	1453	1600	40.6403	22.9353	5.94	9.62	-18.01	M1	https://www.sciencedirect.com/science/article/pii/S2352409X2200428X	https://doi.org/10.1016/j.jasrep.2022.103765	0.75
METi_229	Thessaloniki	1453	1600	40.6403	22.9353	0.25	12.38	-18.11	M1	https://www.sciencedirect.com/science/article/pii/S2352409X2200428X	https://doi.org/10.1016/j.jasrep.2022.103765	2.25
METi_229	Thessaloniki	1453	1600	40.6403	22.9353	0.75	10.95	-18.82	M1	https://www.sciencedirect.com/science/article/pii/S2352409X2200428X	https://doi.org/10.1016/j.jasrep.2022.103765	2.25
METi_229	Thessaloniki	1453	1600	40.6403	22.9353	1.25	10.46	-19.11	M1	https://www.sciencedirect.com/science/article/pii/S2352409X2200428X	https://doi.org/10.1016/j.jasrep.2022.103765	2.25
METi_229	Thessaloniki	1453	1600	40.6403	22.9353	1.75	10.33	-19.07	M1	https://www.sciencedirect.com/science/article/pii/S2352409X2200428X	https://doi.org/10.1016/j.jasrep.2022.103765	2.25
METi_229	Thessaloniki	1453	1600	40.6403	22.9353	2.25	9.8	-18.86	M1	https://www.sciencedirect.com/science/article/pii/S2352409X2200428X	https://doi.org/10.1016/j.jasrep.2022.103765	2.25
METi_229	Thessaloniki	1453	1600	40.6403	22.9353	2.75	9.81	-18.52	M1	https://www.sciencedirect.com/science/article/pii/S2352409X2200428X	https://doi.org/10.1016/j.jasrep.2022.103765	2.25
METi_229	Thessaloniki	1453	1600	40.6403	22.9353	3.25	9.55	-18.12	M1	https://www.sciencedirect.com/science/article/pii/S2352409X2200428X	https://doi.org/10.1016/j.jasrep.2022.103765	2.25
METi_229	Thessaloniki	1453	1600	40.6403	22.9353	3.75	9.49	-18.04	M1	https://www.sciencedirect.com/science/article/pii/S2352409X2200428X	https://doi.org/10.1016/j.jasrep.2022.103765	2.25
METi_229	Thessaloniki	1453	1600	40.6403	22.9353	4.28	9.55	-18.08	M1	https://www.sciencedirect.com/science/article/pii/S2352409X2200428X	https://doi.org/10.1016/j.jasrep.2022.103765	2.25
METi_229	Thessaloniki	1453	1600	40.6403	22.9353	4.83	9.67	-18.21	M1	https://www.sciencedirect.com/science/article/pii/S2352409X2200428X	https://doi.org/10.1016/j.jasrep.2022.103765	2.25
METi_229	Thessaloniki	1453	1600	40.6403	22.9353	5.39	9.6	-18.23	M1	https://www.sciencedirect.com/science/article/pii/S2352409X2200428X	https://doi.org/10.1016/j.jasrep.2022.103765	2.25
METi_229	Thessaloniki	1453	1600	40.6403	22.9353	5.94	9.62	-18.21	M1	https://www.sciencedirect.com/science/article/pii/S2352409X2200428X	https://doi.org/10.1016/j.jasrep.2022.103765	2.25
METi_231	Thessaloniki	-168	330	40.6403	22.9353	0.25	10.64	-19.1	M1	https://www.sciencedirect.com/science/article/pii/S2352409X2200428X	https://doi.org/10.1016/j.jasrep.2022.103765	1.25
METi_231	Thessaloniki	-168	330	40.6403	22.9353	0.75	10.4	-19.06	M1	https://www.sciencedirect.com/science/article/pii/S2352409X2200428X	https://doi.org/10.1016/j.jasrep.2022.103765	1.25
METi_231	Thessaloniki	-168	330	40.6403	22.9353	1.25	10.04	-19.02	M1	https://www.sciencedirect.com/science/article/pii/S2352409X2200428X	https://doi.org/10.1016/j.jasrep.2022.103765	1.25
METi_231	Thessaloniki	-168	330	40.6403	22.9353	1.75	10.07	-19.09	M1	https://www.sciencedirect.com/science/article/pii/S2352409X2200428X	https://doi.org/10.1016/j.jasrep.2022.103765	1.25
METi_231	Thessaloniki	-168	330	40.6403	22.9353	2.25	10.16	-19.09	M1	https://www.sciencedirect.com/science/article/pii/S2352409X2200428X	https://doi.org/10.1016/j.jasrep.2022.103765	1.25
METi_231	Thessaloniki	-168	330	40.6403	22.9353	2.75	10.39	-18.98	M1	https://www.sciencedirect.com/science/article/pii/S2352409X2200428X	https://doi.org/10.1016/j.jasrep.2022.103765	1.25
METi_231	Thessaloniki	-168	330	40.6403	22.9353	3.25	10.38	-18.9	M1	https://www.sciencedirect.com/science/article/pii/S2352409X2200428X	https://doi.org/10.1016/j.jasrep.2022.103765	1.25
METi_231	Thessaloniki	-168	330	40.6403	22.9353	3.78	10.36	-18.83	M1	https://www.sciencedirect.com/science/article/pii/S2352409X2200428X	https://doi.org/10.1016/j.jasrep.2022.103765	1.25
METi_231	Thessaloniki	-168	330	40.6403	22.9353	4.33	10.58	-18.71	M1	https://www.sciencedirect.com/science/article/pii/S2352409X2200428X	https://doi.org/10.1016/j.jasrep.2022.103765	1.25
METi_231	Thessaloniki	-168	330	40.6403	22.9353	4.89	10.7	-18.7	M1	https://www.sciencedirect.com/science/article/pii/S2352409X2200428X	https://doi.org/10.1016/j.jasrep.2022.103765	1.25
METi_231	Thessaloniki	-168	330	40.6403	22.9353	5.44	10.8	-18.74	M1	https://www.sciencedirect.com/science/article/pii/S2352409X2200428X	https://doi.org/10.1016/j.jasrep.2022.103765	1.25
METi_231	Thessaloniki	-168	330	40.6403	22.9353	6	10.8	-18.77	M1	https://www.sciencedirect.com/science/article/pii/S2352409X2200428X	https://doi.org/10.1016/j.jasrep.2022.103765	1.25
METi_233	Thessaloniki	-168	330	40.6403	22.9353	0.22	9.25	-19.52	M1	https://www.sciencedirect.com/science/article/pii/S2352409X2200428X	https://doi.org/10.1016/j.jasrep.2022.103765	0.66
METi_233	Thessaloniki	-168	330	40.6403	22.9353	0.66	9.11	-19.42	M1	https://www.sciencedirect.com/science/article/pii/S2352409X2200428X	https://doi.org/10.1016/j.jasrep.2022.103765	0.66
METi_233	Thessaloniki	-168	330	40.6403	22.9353	1.1	9.4	-19.23	M1	https://www.sciencedirect.com/science/article/pii/S2352409X2200428X	https://doi.org/10.1016/j.jasrep.2022.103765	0.66
METi_233	Thessaloniki	-168	330	40.6403	22.9353	1.54	9.65	-19.15	M1	https://www.sciencedirect.com/science/article/pii/S2352409X2200428X	https://doi.org/10.1016/j.jasrep.2022.103765	0.66
METi_233	Thessaloniki	-168	330	40.6403	22.9353	1.98	9.69	-19.02	M1	https://www.sciencedirect.com/science/article/pii/S2352409X2200428X	https://doi.org/10.1016/j.jasrep.2022.103765	0.66
METi_233	Thessaloniki	-168	330	40.6403	22.9353	2.42	9.84	-19.16	M1	https://www.sciencedirect.com/science/article/pii/S2352409X2200428X	https://doi.org/10.1016/j.jasrep.2022.103765	0.66
METi_233	Thessaloniki	-168	330	40.6403	22.9353	2.86	9.68	-19.21	M1	https://www.sciencedirect.com/science/article/pii/S2352409X2200428X	https://doi.org/10.1016/j.jasrep.2022.103765	0.66
METi_233	Thessaloniki	-168	330	40.6403	22.9353	3.3	9.67	-19.21	M1	https://www.sciencedirect.com/science/article/pii/S2352409X2200428X	https://doi.org/10.1016/j.jasrep.2022.103765	0.66
METi_233	Thessaloniki	-168	330	40.6403	22.9353	3.77	9.82	-19.37	M1	https://www.sciencedirect.com/science/article/pii/S2352409X2200428X	https://doi.org/10.1016/j.jasrep.2022.103765	0.66
METi_233	Thessaloniki	-168	330	40.6403	22.9353	4.27	9.76	-19.3	M1	https://www.sciencedirect.com/science/article/pii/S2352409X2200428X	https://doi.org/10.1016/j.jasrep.2022.103765	0.66
METi_233	Thessaloniki	-168	330	40.6403	22.9353	4.77	9.77	-19.24	M1	https://www.sciencedirect.com/science/article/pii/S2352409X2200428X	https://doi.org/10.1016/j.jasrep.2022.103765	0.66
METi_233	Thessaloniki	-168	330	40.6403	22.9353	5.27	9.86	-19.19	M1	https://www.sciencedirect.com/science/article/pii/S2352409X2200428X	https://doi.org/10.1016/j.jasrep.2022.103765	0.66
METi_233	Thessaloniki	-168	330	40.6403	22.9353	5.77	10.13	-19.27	M1	https://www.sciencedirect.com/science/article/pii/S2352409X2200428X	https://doi.org/10.1016/j.jasrep.2022.103765	0.66
METi_235	Thessaloniki	1453	1600	40.6403	22.9353	0.22	12.23	-17.51	M1	https://www.sciencedirect.com/science/article/pii/S2352409X2200428X	https://doi.org/10.1016/j.jasrep.2022.103765	1.1
METi_235	Thessaloniki	1453	1600	40.6403	22.9353	0.66	10.49	-18.57	M1	https://www.sciencedirect.com/science/article/pii/S2352409X2200428X	https://doi.org/10.1016/j.jasrep.2022.103765	1.1
METi_235	Thessaloniki	1453	1600	40.6403	22.9353	1.1	9.96	-18.29	M1	https://www.sciencedirect.com/science/article/pii/S2352409X2200428X	https://doi.org/10.1016/j.jasrep.2022.103765	1.1
METi_235	Thessaloniki	1453	1600	40.6403	22.9353	1.54	10.18	-18.36	M1	https://www.sciencedirect.com/science/article/pii/S2352409X2200428X	https://doi.org/10.1016/j.jasrep.2022.103765	1.1
METi_235	Thessaloniki	1453	1600	40.6403	22.9353	1.98	10.23	-18.12	M1	https://www.sciencedirect.com/science/article/pii/S2352409X2200428X	https://doi.org/10.1016/j.jasrep.2022.103765	1.1
METi_235	Thessaloniki	1453	1600	40.6403	22.9353	2.42	10.24	-18.01	M1	https://www.sciencedirect.com/science/article/pii/S2352409X2200428X	https://doi.org/10.1016/j.jasrep.2022.103765	1.1
METi_235	Thessaloniki	1453	1600	40.6403	22.9353	2.86	9.98	-18.17	M1	https://www.sciencedirect.com/science/article/pii/S2352409X2200428X	https://doi.org/10.1016/j.jasrep.2022.103765	1.1
METi_235	Thessaloniki	1453	1600	40.6403	22.9353	3.3	9.84	-18.26	M1	https://www.sciencedirect.com/science/article/pii/S2352409X2200428X	https://doi.org/10.1016/j.jasrep.2022.103765	1.1
METi_235	Thessaloniki	1453	1600	40.6403	22.9353	3.8	10.11	-18.3	M1	https://www.sciencedirect.com/science/article/pii/S2352409X2200428X	https://doi.org/10.1016/j.jasrep.2022.103765	1.1
METi_235	Thessaloniki	1453	1600	40.6403	22.9353	4.35	9.84	-18.3	M1	https://www.sciencedirect.com/science/article/pii/S2352409X2200428X	https://doi.org/10.1016/j.jasrep.2022.103765	1.1
METi_235	Thessaloniki	1453	1600	40.6403	22.9353	4.91	9.66	-18.34	M1	https://www.sciencedirect.com/science/article/pii/S2352409X2200428X	https://doi.org/10.1016/j.jasrep.2022.103765	1.1
METi_235	Thessaloniki	1453	1600	40.6403	22.9353	5.46	9.83	-18.27	M1	https://www.sciencedirect.com/science/article/pii/S2352409X2200428X	https://doi.org/10.1016/j.jasrep.2022.103765	1.1
METi_235	Thessaloniki	1453	1600	40.6403	22.9353	6.02	9.73	-18.23	M1	https://www.sciencedirect.com/science/article/pii/S2352409X2200428X	https://doi.org/10.1016/j.jasrep.2022.103765	1.1
METi_241	Thessaloniki	330	1453	40.6403	22.9353	0.25	10.27	-17.45	M1	https://www.sciencedirect.com/science/article/pii/S2352409X2200428X	https://doi.org/10.1016/j.jasrep.2022.103765	1.75
METi_241	Thessaloniki	330	1453	40.6403	22.9353	0.75	8.78	-17.7	M1	https://www.sciencedirect.com/science/article/pii/S2352409X2200428X	https://doi.org/10.1016/j.jasrep.2022.103765	1.75
METi_241	Thessaloniki	330	1453	40.6403	22.9353	1.25	8.28	-18.02	M1	https://www.sciencedirect.com/science/article/pii/S2352409X2200428X	https://doi.org/10.1016/j.jasrep.2022.103765	1.75
METi_241	Thessaloniki	330	1453	40.6403	22.9353	1.75	7.27	-18.96	M1	https://www.sciencedirect.com/science/article/pii/S2352409X2200428X	https://doi.org/10.1016/j.jasrep.2022.103765	1.75
METi_241	Thessaloniki	330	1453	40.6403	22.9353	2.25	7.65	-18.74	M1	https://www.sciencedirect.com/science/article/pii/S2352409X2200428X	https://doi.org/10.1016/j.jasrep.2022.103765	1.75
METi_241	Thessaloniki	330	1453	40.6403	22.9353	2.75	7.19	-19.03	M1	https://www.sciencedirect.com/science/article/pii/S2352409X2200428X	https://doi.org/10.1016/j.jasrep.2022.103765	1.75
METi_241	Thessaloniki	330	1453	40.6403	22.9353	3.25	8.31	-18.09	M1	https://www.sciencedirect.com/science/article/pii/S2352409X2200428X	https://doi.org/10.1016/j.jasrep.2022.103765	1.75
METi_241	Thessaloniki	330	1453	40.6403	22.9353	3.81	8.9	-17.53	M1	https://www.sciencedirect.com/science/article/pii/S2352409X2200428X	https://doi.org/10.1016/j.jasrep.2022.103765	1.75
METi_241	Thessaloniki	330	1453	40.6403	22.9353	4.44	9.12	-17.34	M1	https://www.sciencedirect.com/science/article/pii/S2352409X2200428X	https://doi.org/10.1016/j.jasrep.2022.103765	1.75
METi_241	Thessaloniki	330	1453	40.6403	22.9353	5.06	9.21	-17.88	M1	https://www.sciencedirect.com/science/article/pii/S2352409X2200428X	https://doi.org/10.1016/j.jasrep.2022.103765	1.75
METi_241	Thessaloniki	330	1453	40.6403	22.9353	5.69	8.44	-18.29	M1	https://www.sciencedirect.com/science/article/pii/S2352409X2200428X	https://doi.org/10.1016/j.jasrep.2022.103765	1.75
METi_245	Thessaloniki	-168	330	40.6403	22.9353	0.25	12.13	-18.89	M1	https://www.sciencedirect.com/science/article/pii/S2352409X2200428X	https://doi.org/10.1016/j.jasrep.2022.103765	2.25
METi_245	Thessaloniki	-168	330	40.6403	22.9353	0.75	11.03	-19.25	M1	https://www.sciencedirect.com/science/article/pii/S2352409X2200428X	https://doi.org/10.1016/j.jasrep.2022.103765	2.25
METi_245	Thessaloniki	-168	330	40.6403	22.9353	1.25	11.05	-19.43	M1	https://www.sciencedirect.com/science/article/pii/S2352409X2200428X	https://doi.org/10.1016/j.jasrep.2022.103765	2.25
METi_245	Thessaloniki	-168	330	40.6403	22.9353	1.75	10.92	-19.51	M1	https://www.sciencedirect.com/science/article/pii/S2352409X2200428X	https://doi.org/10.1016/j.jasrep.2022.103765	2.25
METi_245	Thessaloniki	-168	330	40.6403	22.9353	2.25	10.53	-19.63	M1	https://www.sciencedirect.com/science/article/pii/S2352409X2200428X	https://doi.org/10.1016/j.jasrep.2022.103765	2.25
METi_245	Thessaloniki	-168	330	40.6403	22.9353	2.75	10.66	-19.55	M1	https://www.sciencedirect.com/science/article/pii/S2352409X2200428X	https://doi.org/10.1016/j.jasrep.2022.103765	2.25
METi_245	Thessaloniki	-168	330	40.6403	22.9353	3.25	10.69	-19.08	M1	https://www.sciencedirect.com/science/article/pii/S2352409X2200428X	https://doi.org/10.1016/j.jasrep.2022.103765	2.25
METi_245	Thessaloniki	-168	330	40.6403	22.9353	3.78	10.45	-19.65	M1	https://www.sciencedirect.com/science/article/pii/S2352409X2200428X	https://doi.org/10.1016/j.jasrep.2022.103765	2.25
METi_245	Thessaloniki	-168	330	40.6403	22.9353	4.33	10.84	-19.59	M1	https://www.sciencedirect.com/science/article/pii/S2352409X2200428X	https://doi.org/10.1016/j.jasrep.2022.103765	2.25
METi_245	Thessaloniki	-168	330	40.6403	22.9353	4.89	10.74	-18.97	M1	https://www.sciencedirect.com/science/article/pii/S2352409X2200428X	https://doi.org/10.1016/j.jasrep.2022.103765	2.25
METi_245	Thessaloniki	-168	330	40.6403	22.9353	5.44	10.72	-19.15	M1	https://www.sciencedirect.com/science/article/pii/S2352409X2200428X	https://doi.org/10.1016/j.jasrep.2022.103765	2.25
METi_245	Thessaloniki	-168	330	40.6403	22.9353	6	10.68	-18.82	M1	https://www.sciencedirect.com/science/article/pii/S2352409X2200428X	https://doi.org/10.1016/j.jasrep.2022.103765	2.25
METi_247	Thessaloniki	-168	330	40.6403	22.9353	0.22	12.89	-18.48	M1	https://www.sciencedirect.com/science/article/pii/S2352409X2200428X	https://doi.org/10.1016/j.jasrep.2022.103765	1.54
METi_247	Thessaloniki	-168	330	40.6403	22.9353	0.66	11.68	-18.78	M1	https://www.sciencedirect.com/science/article/pii/S2352409X2200428X	https://doi.org/10.1016/j.jasrep.2022.103765	1.54
METi_247	Thessaloniki	-168	330	40.6403	22.9353	1.1	10.54	-19.41	M1	https://www.sciencedirect.com/science/article/pii/S2352409X2200428X	https://doi.org/10.1016/j.jasrep.2022.103765	1.54
METi_247	Thessaloniki	-168	330	40.6403	22.9353	1.54	9.93	-19.63	M1	https://www.sciencedirect.com/science/article/pii/S2352409X2200428X	https://doi.org/10.1016/j.jasrep.2022.103765	1.54
METi_247	Thessaloniki	-168	330	40.6403	22.9353	1.98	9.88	-19.32	M1	https://www.sciencedirect.com/science/article/pii/S2352409X2200428X	https://doi.org/10.1016/j.jasrep.2022.103765	1.54
METi_247	Thessaloniki	-168	330	40.6403	22.9353	2.42	9.72	-19.37	M1	https://www.sciencedirect.com/science/article/pii/S2352409X2200428X	https://doi.org/10.1016/j.jasrep.2022.103765	1.54
METi_247	Thessaloniki	-168	330	40.6403	22.9353	2.86	9.85	-19.36	M1	https://www.sciencedirect.com/science/article/pii/S2352409X2200428X	https://doi.org/10.1016/j.jasrep.2022.103765	1.54
METi_247	Thessaloniki	-168	330	40.6403	22.9353	3.3	9.96	-19.4	M1	https://www.sciencedirect.com/science/article/pii/S2352409X2200428X	https://doi.org/10.1016/j.jasrep.2022.103765	1.54
METi_247	Thessaloniki	-168	330	40.6403	22.9353	3.74	9.83	-19.32	M1	https://www.sciencedirect.com/science/article/pii/S2352409X2200428X	https://doi.org/10.1016/j.jasrep.2022.103765	1.54
METi_247	Thessaloniki	-168	330	40.6403	22.9353	4.2	10.02	-19.22	M1	https://www.sciencedirect.com/science/article/pii/S2352409X2200428X	https://doi.org/10.1016/j.jasrep.2022.103765	1.54
METi_247	Thessaloniki	-168	330	40.6403	22.9353	4.65	9.91	-19.19	M1	https://www.sciencedirect.com/science/article/pii/S2352409X2200428X	https://doi.org/10.1016/j.jasrep.2022.103765	1.54
METi_247	Thessaloniki	-168	330	40.6403	22.9353	5.11	9.83	-19.02	M1	https://www.sciencedirect.com/science/article/pii/S2352409X2200428X	https://doi.org/10.1016/j.jasrep.2022.103765	1.54
METi_247	Thessaloniki	-168	330	40.6403	22.9353	5.56	9.95	-19.05	M1	https://www.sciencedirect.com/science/article/pii/S2352409X2200428X	https://doi.org/10.1016/j.jasrep.2022.103765	1.54
METi_255	Thessaloniki	1453	1600	40.6403	22.9353	0.38	10.2422	-18.7754	M1	https://www.sciencedirect.com/science/article/pii/S2352409X2200428X	https://doi.org/10.1016/j.jasrep.2022.103765	3
METi_255	Thessaloniki	1453	1600	40.6403	22.9353	1.13	9.5071	-19.1337	M1	https://www.sciencedirect.com/science/article/pii/S2352409X2200428X	https://doi.org/10.1016/j.jasrep.2022.103765	3
METi_255	Thessaloniki	1453	1600	40.6403	22.9353	1.67	8.42269	-19.42	M1	https://www.sciencedirect.com/science/article/pii/S2352409X2200428X	https://doi.org/10.1016/j.jasrep.2022.103765	3
METi_255	Thessaloniki	1453	1600	40.6403	22.9353	2	8.80631	-19.3912	M1	https://www.sciencedirect.com/science/article/pii/S2352409X2200428X	https://doi.org/10.1016/j.jasrep.2022.103765	3
METi_255	Thessaloniki	1453	1600	40.6403	22.9353	2.33	7.83052	-19.7835	M1	https://www.sciencedirect.com/science/article/pii/S2352409X2200428X	https://doi.org/10.1016/j.jasrep.2022.103765	3
METi_255	Thessaloniki	1453	1600	40.6403	22.9353	2.67	8.16129	-19.6304	M1	https://www.sciencedirect.com/science/article/pii/S2352409X2200428X	https://doi.org/10.1016/j.jasrep.2022.103765	3
METi_255	Thessaloniki	1453	1600	40.6403	22.9353	3	7.2951	-19.6794	M1	https://www.sciencedirect.com/science/article/pii/S2352409X2200428X	https://doi.org/10.1016/j.jasrep.2022.103765	3
METi_255	Thessaloniki	1453	1600	40.6403	22.9353	3.33	8.08919	-19.6572	M1	https://www.sciencedirect.com/science/article/pii/S2352409X2200428X	https://doi.org/10.1016/j.jasrep.2022.103765	3
METi_255	Thessaloniki	1453	1600	40.6403	22.9353	3.75	8.18296	-19.2757	M1	https://www.sciencedirect.com/science/article/pii/S2352409X2200428X	https://doi.org/10.1016/j.jasrep.2022.103765	3
METi_255	Thessaloniki	1453	1600	40.6403	22.9353	4.25	8.35192	-18.6839	M1	https://www.sciencedirect.com/science/article/pii/S2352409X2200428X	https://doi.org/10.1016/j.jasrep.2022.103765	3
METi_255	Thessaloniki	1453	1600	40.6403	22.9353	4.75	8.36796	-18.6779	M1	https://www.sciencedirect.com/science/article/pii/S2352409X2200428X	https://doi.org/10.1016/j.jasrep.2022.103765	3
METi_255	Thessaloniki	1453	1600	40.6403	22.9353	5.25	8.44749	-18.2909	M1	https://www.sciencedirect.com/science/article/pii/S2352409X2200428X	https://doi.org/10.1016/j.jasrep.2022.103765	3
METi_255	Thessaloniki	1453	1600	40.6403	22.9353	5.75	8.46582	-17.8156	M1	https://www.sciencedirect.com/science/article/pii/S2352409X2200428X	https://doi.org/10.1016/j.jasrep.2022.103765	3
METi_257	Thessaloniki	-168	330	40.6403	22.9353	0.25	10.2482	-18.4186	M1	https://www.sciencedirect.com/science/article/pii/S2352409X2200428X	https://doi.org/10.1016/j.jasrep.2022.103765	1.25
METi_257	Thessaloniki	-168	330	40.6403	22.9353	0.75	9.53411	-18.6299	M1	https://www.sciencedirect.com/science/article/pii/S2352409X2200428X	https://doi.org/10.1016/j.jasrep.2022.103765	1.25
METi_257	Thessaloniki	-168	330	40.6403	22.9353	1.25	8.99892	-18.7453	M1	https://www.sciencedirect.com/science/article/pii/S2352409X2200428X	https://doi.org/10.1016/j.jasrep.2022.103765	1.25
METi_257	Thessaloniki	-168	330	40.6403	22.9353	1.75	8.92808	-18.4855	M1	https://www.sciencedirect.com/science/article/pii/S2352409X2200428X	https://doi.org/10.1016/j.jasrep.2022.103765	1.25
METi_257	Thessaloniki	-168	330	40.6403	22.9353	2.25	8.82355	-18.0796	M1	https://www.sciencedirect.com/science/article/pii/S2352409X2200428X	https://doi.org/10.1016/j.jasrep.2022.103765	1.25
METi_257	Thessaloniki	-168	330	40.6403	22.9353	2.75	8.75734	-17.6936	M1	https://www.sciencedirect.com/science/article/pii/S2352409X2200428X	https://doi.org/10.1016/j.jasrep.2022.103765	1.25
METi_257	Thessaloniki	-168	330	40.6403	22.9353	3.25	8.89892	-17.7078	M1	https://www.sciencedirect.com/science/article/pii/S2352409X2200428X	https://doi.org/10.1016/j.jasrep.2022.103765	1.25
METi_257	Thessaloniki	-168	330	40.6403	22.9353	3.83	8.99296	-18.1264	M1	https://www.sciencedirect.com/science/article/pii/S2352409X2200428X	https://doi.org/10.1016/j.jasrep.2022.103765	1.25
METi_257	Thessaloniki	-168	330	40.6403	22.9353	4.5	9.02858	-18.5758	M1	https://www.sciencedirect.com/science/article/pii/S2352409X2200428X	https://doi.org/10.1016/j.jasrep.2022.103765	1.25
METi_257	Thessaloniki	-168	330	40.6403	22.9353	5.17	9.08695	-18.7628	M1	https://www.sciencedirect.com/science/article/pii/S2352409X2200428X	https://doi.org/10.1016/j.jasrep.2022.103765	1.25
METi_259	Thessaloniki	1453	1600	40.6403	22.9353	0.25	13.5481	-18.0426	M1	https://www.sciencedirect.com/science/article/pii/S2352409X2200428X	https://doi.org/10.1016/j.jasrep.2022.103765	1.75
METi_259	Thessaloniki	1453	1600	40.6403	22.9353	0.75	12.0364	-18.0727	M1	https://www.sciencedirect.com/science/article/pii/S2352409X2200428X	https://doi.org/10.1016/j.jasrep.2022.103765	1.75
METi_259	Thessaloniki	1453	1600	40.6403	22.9353	1.25	10.7894	-18.3892	M1	https://www.sciencedirect.com/science/article/pii/S2352409X2200428X	https://doi.org/10.1016/j.jasrep.2022.103765	1.75
METi_259	Thessaloniki	1453	1600	40.6403	22.9353	1.75	10.1148	-18.6834	M1	https://www.sciencedirect.com/science/article/pii/S2352409X2200428X	https://doi.org/10.1016/j.jasrep.2022.103765	1.75
METi_259	Thessaloniki	1453	1600	40.6403	22.9353	2.25	10.182	-18.6031	M1	https://www.sciencedirect.com/science/article/pii/S2352409X2200428X	https://doi.org/10.1016/j.jasrep.2022.103765	1.75
METi_259	Thessaloniki	1453	1600	40.6403	22.9353	2.75	10.291	-18.4886	M1	https://www.sciencedirect.com/science/article/pii/S2352409X2200428X	https://doi.org/10.1016/j.jasrep.2022.103765	1.75
METi_259	Thessaloniki	1453	1600	40.6403	22.9353	3.25	10.2408	-18.5538	M1	https://www.sciencedirect.com/science/article/pii/S2352409X2200428X	https://doi.org/10.1016/j.jasrep.2022.103765	1.75
METi_259	Thessaloniki	1453	1600	40.6403	22.9353	3.81	10.0275	-18.4943	M1	https://www.sciencedirect.com/science/article/pii/S2352409X2200428X	https://doi.org/10.1016/j.jasrep.2022.103765	1.75
METi_259	Thessaloniki	1453	1600	40.6403	22.9353	4.44	10.205	-18.7024	M1	https://www.sciencedirect.com/science/article/pii/S2352409X2200428X	https://doi.org/10.1016/j.jasrep.2022.103765	1.75
METi_259	Thessaloniki	1453	1600	40.6403	22.9353	5.06	10.2836	-18.5256	M1	https://www.sciencedirect.com/science/article/pii/S2352409X2200428X	https://doi.org/10.1016/j.jasrep.2022.103765	1.75
METi_259	Thessaloniki	1453	1600	40.6403	22.9353	5.69	10.16	-18.6032	M1	https://www.sciencedirect.com/science/article/pii/S2352409X2200428X	https://doi.org/10.1016/j.jasrep.2022.103765	1.75
METi_261	Thessaloniki	1453	1600	40.6403	22.9353	0.29	13.3615	-16.694	M1	https://www.sciencedirect.com/science/article/pii/S2352409X2200428X	https://doi.org/10.1016/j.jasrep.2022.103765	2.03
METi_261	Thessaloniki	1453	1600	40.6403	22.9353	0.87	11.7108	-17.1806	M1	https://www.sciencedirect.com/science/article/pii/S2352409X2200428X	https://doi.org/10.1016/j.jasrep.2022.103765	2.03
METi_261	Thessaloniki	1453	1600	40.6403	22.9353	1.45	10.4404	-17.8196	M1	https://www.sciencedirect.com/science/article/pii/S2352409X2200428X	https://doi.org/10.1016/j.jasrep.2022.103765	2.03
METi_261	Thessaloniki	1453	1600	40.6403	22.9353	2.03	10.1049	-18.1527	M1	https://www.sciencedirect.com/science/article/pii/S2352409X2200428X	https://doi.org/10.1016/j.jasrep.2022.103765	2.03
METi_261	Thessaloniki	1453	1600	40.6403	22.9353	2.61	9.88722	-18.3178	M1	https://www.sciencedirect.com/science/article/pii/S2352409X2200428X	https://doi.org/10.1016/j.jasrep.2022.103765	2.03
METi_261	Thessaloniki	1453	1600	40.6403	22.9353	3.19	9.99962	-18.148	M1	https://www.sciencedirect.com/science/article/pii/S2352409X2200428X	https://doi.org/10.1016/j.jasrep.2022.103765	2.03
METi_261	Thessaloniki	1453	1600	40.6403	22.9353	3.76	9.92569	-17.8736	M1	https://www.sciencedirect.com/science/article/pii/S2352409X2200428X	https://doi.org/10.1016/j.jasrep.2022.103765	2.03
METi_261	Thessaloniki	1453	1600	40.6403	22.9353	4.32	9.91654	-17.5362	M1	https://www.sciencedirect.com/science/article/pii/S2352409X2200428X	https://doi.org/10.1016/j.jasrep.2022.103765	2.03
METi_261	Thessaloniki	1453	1600	40.6403	22.9353	4.87	10.1056	-17.3079	M1	https://www.sciencedirect.com/science/article/pii/S2352409X2200428X	https://doi.org/10.1016/j.jasrep.2022.103765	2.03
METi_261	Thessaloniki	1453	1600	40.6403	22.9353	5.43	10.2032	-17.2165	M1	https://www.sciencedirect.com/science/article/pii/S2352409X2200428X	https://doi.org/10.1016/j.jasrep.2022.103765	2.03
METi_261	Thessaloniki	1453	1600	40.6403	22.9353	5.98	10.2755	-17.4935	M1	https://www.sciencedirect.com/science/article/pii/S2352409X2200428X	https://doi.org/10.1016/j.jasrep.2022.103765	2.03
METi_267	Thessaloniki	1453	1600	40.6403	22.9353	0.22	12.3686	-18.6236	M1	https://www.sciencedirect.com/science/article/pii/S2352409X2200428X	https://doi.org/10.1016/j.jasrep.2022.103765	1.54
METi_267	Thessaloniki	1453	1600	40.6403	22.9353	0.66	11.8634	-18.9385	M1	https://www.sciencedirect.com/science/article/pii/S2352409X2200428X	https://doi.org/10.1016/j.jasrep.2022.103765	1.54
METi_267	Thessaloniki	1453	1600	40.6403	22.9353	1.1	10.2031	-19.1324	M1	https://www.sciencedirect.com/science/article/pii/S2352409X2200428X	https://doi.org/10.1016/j.jasrep.2022.103765	1.54
METi_267	Thessaloniki	1453	1600	40.6403	22.9353	1.54	9.42349	-18.8425	M1	https://www.sciencedirect.com/science/article/pii/S2352409X2200428X	https://doi.org/10.1016/j.jasrep.2022.103765	1.54
METi_267	Thessaloniki	1453	1600	40.6403	22.9353	1.98	9.49557	-18.1881	M1	https://www.sciencedirect.com/science/article/pii/S2352409X2200428X	https://doi.org/10.1016/j.jasrep.2022.103765	1.54
METi_267	Thessaloniki	1453	1600	40.6403	22.9353	2.42	9.37824	-17.6602	M1	https://www.sciencedirect.com/science/article/pii/S2352409X2200428X	https://doi.org/10.1016/j.jasrep.2022.103765	1.54
METi_267	Thessaloniki	1453	1600	40.6403	22.9353	2.86	9.34579	-17.3917	M1	https://www.sciencedirect.com/science/article/pii/S2352409X2200428X	https://doi.org/10.1016/j.jasrep.2022.103765	1.54
METi_267	Thessaloniki	1453	1600	40.6403	22.9353	3.3	9.3443	-17.4247	M1	https://www.sciencedirect.com/science/article/pii/S2352409X2200428X	https://doi.org/10.1016/j.jasrep.2022.103765	1.54
METi_267	Thessaloniki	1453	1600	40.6403	22.9353	3.83	9.35472	-17.6424	M1	https://www.sciencedirect.com/science/article/pii/S2352409X2200428X	https://doi.org/10.1016/j.jasrep.2022.103765	1.54
METi_267	Thessaloniki	1453	1600	40.6403	22.9353	4.46	9.61294	-17.4563	M1	https://www.sciencedirect.com/science/article/pii/S2352409X2200428X	https://doi.org/10.1016/j.jasrep.2022.103765	1.54
METi_267	Thessaloniki	1453	1600	40.6403	22.9353	5.08	9.48068	-17.4113	M1	https://www.sciencedirect.com/science/article/pii/S2352409X2200428X	https://doi.org/10.1016/j.jasrep.2022.103765	1.54
METi_267	Thessaloniki	1453	1600	40.6403	22.9353	5.71	9.67837	-16.9454	M1	https://www.sciencedirect.com/science/article/pii/S2352409X2200428X	https://doi.org/10.1016/j.jasrep.2022.103765	1.54
METi_466	Thessaloniki	-168	330	40.6403	22.9353	0.3	12.26	-18.29	M1	https://www.sciencedirect.com/science/article/pii/S2352409X2200428X	https://doi.org/10.1016/j.jasrep.2022.103765	0.9
METi_466	Thessaloniki	-168	330	40.6403	22.9353	0.9	10.88	-19.04	M1	https://www.sciencedirect.com/science/article/pii/S2352409X2200428X	https://doi.org/10.1016/j.jasrep.2022.103765	0.9
METi_466	Thessaloniki	-168	330	40.6403	22.9353	1.5	11.02	-18.86	M1	https://www.sciencedirect.com/science/article/pii/S2352409X2200428X	https://doi.org/10.1016/j.jasrep.2022.103765	0.9
METi_466	Thessaloniki	-168	330	40.6403	22.9353	2.1	11.5	-18.58	M1	https://www.sciencedirect.com/science/article/pii/S2352409X2200428X	https://doi.org/10.1016/j.jasrep.2022.103765	0.9
METi_466	Thessaloniki	-168	330	40.6403	22.9353	2.7	11.73	-18.5	M1	https://www.sciencedirect.com/science/article/pii/S2352409X2200428X	https://doi.org/10.1016/j.jasrep.2022.103765	0.9
METi_466	Thessaloniki	-168	330	40.6403	22.9353	3.3	11.63	-18.38	M1	https://www.sciencedirect.com/science/article/pii/S2352409X2200428X	https://doi.org/10.1016/j.jasrep.2022.103765	0.9
METi_466	Thessaloniki	-168	330	40.6403	22.9353	3.9	11.53	-18.25	M1	https://www.sciencedirect.com/science/article/pii/S2352409X2200428X	https://doi.org/10.1016/j.jasrep.2022.103765	0.9
METi_466	Thessaloniki	-168	330	40.6403	22.9353	4.5	11.36	-18.17	M1	https://www.sciencedirect.com/science/article/pii/S2352409X2200428X	https://doi.org/10.1016/j.jasrep.2022.103765	0.9
METi_466	Thessaloniki	-168	330	40.6403	22.9353	5.1	11.26	-18.17	M1	https://www.sciencedirect.com/science/article/pii/S2352409X2200428X	https://doi.org/10.1016/j.jasrep.2022.103765	0.9
METi_466	Thessaloniki	-168	330	40.6403	22.9353	5.7	11.27	-18.21	M1	https://www.sciencedirect.com/science/article/pii/S2352409X2200428X	https://doi.org/10.1016/j.jasrep.2022.103765	0.9
METi_466	Thessaloniki	-168	330	40.6403	22.9353	6.3	11.3	-18.24	M1	https://www.sciencedirect.com/science/article/pii/S2352409X2200428X	https://doi.org/10.1016/j.jasrep.2022.103765	0.9
METi_466	Thessaloniki	-168	330	40.6403	22.9353	6.9	11.43	-18.4	M1	https://www.sciencedirect.com/science/article/pii/S2352409X2200428X	https://doi.org/10.1016/j.jasrep.2022.103765	0.9
METi_466	Thessaloniki	-168	330	40.6403	22.9353	7.5	11.45	-18.42	M1	https://www.sciencedirect.com/science/article/pii/S2352409X2200428X	https://doi.org/10.1016/j.jasrep.2022.103765	0.9
METi_466	Thessaloniki	-168	330	40.6403	22.9353	8.1	11.51	-18.37	M1	https://www.sciencedirect.com/science/article/pii/S2352409X2200428X	https://doi.org/10.1016/j.jasrep.2022.103765	0.9
METi_466	Thessaloniki	-168	330	40.6403	22.9353	8.7	11.7	-18.62	M1	https://www.sciencedirect.com/science/article/pii/S2352409X2200428X	https://doi.org/10.1016/j.jasrep.2022.103765	0.9
METi_475	Thessaloniki	330	1453	40.6403	22.9353	0.42	12.45	-18.94	M1	https://www.sciencedirect.com/science/article/pii/S2352409X2200428X	https://doi.org/10.1016/j.jasrep.2022.103765	4.15
METi_475	Thessaloniki	330	1453	40.6403	22.9353	1.25	11.62	-19.38	M1	https://www.sciencedirect.com/science/article/pii/S2352409X2200428X	https://doi.org/10.1016/j.jasrep.2022.103765	4.15
METi_475	Thessaloniki	330	1453	40.6403	22.9353	2.08	11.05	-19.61	M1	https://www.sciencedirect.com/science/article/pii/S2352409X2200428X	https://doi.org/10.1016/j.jasrep.2022.103765	4.15
METi_475	Thessaloniki	330	1453	40.6403	22.9353	2.91	10.91	-19.54	M1	https://www.sciencedirect.com/science/article/pii/S2352409X2200428X	https://doi.org/10.1016/j.jasrep.2022.103765	4.15
METi_475	Thessaloniki	330	1453	40.6403	22.9353	3.74	10.96	-19.58	M1	https://www.sciencedirect.com/science/article/pii/S2352409X2200428X	https://doi.org/10.1016/j.jasrep.2022.103765	4.15
METi_475	Thessaloniki	330	1453	40.6403	22.9353	4.15	9.48	-19.33	M1	https://www.sciencedirect.com/science/article/pii/S2352409X2200428X	https://doi.org/10.1016/j.jasrep.2022.103765	4.15
METi_475	Thessaloniki	330	1453	40.6403	22.9353	4.98	9.35	-19.32	M1	https://www.sciencedirect.com/science/article/pii/S2352409X2200428X	https://doi.org/10.1016/j.jasrep.2022.103765	4.15
METi_475	Thessaloniki	330	1453	40.6403	22.9353	5.4	9.78	-19.32	M1	https://www.sciencedirect.com/science/article/pii/S2352409X2200428X	https://doi.org/10.1016/j.jasrep.2022.103765	4.15
METi_475	Thessaloniki	330	1453	40.6403	22.9353	6.23	9.12	-19.51	M1	https://www.sciencedirect.com/science/article/pii/S2352409X2200428X	https://doi.org/10.1016/j.jasrep.2022.103765	4.15
METi_475	Thessaloniki	330	1453	40.6403	22.9353	7.06	9.13	-19.48	M1	https://www.sciencedirect.com/science/article/pii/S2352409X2200428X	https://doi.org/10.1016/j.jasrep.2022.103765	4.15
METi_475	Thessaloniki	330	1453	40.6403	22.9353	7.89	9.1	-19.57	M1	https://www.sciencedirect.com/science/article/pii/S2352409X2200428X	https://doi.org/10.1016/j.jasrep.2022.103765	4.15
METi_475	Thessaloniki	330	1453	40.6403	22.9353	8.3	8.81	-19.86	M1	https://www.sciencedirect.com/science/article/pii/S2352409X2200428X	https://doi.org/10.1016/j.jasrep.2022.103765	4.15
METi_93	Thessaloniki	330	1453	40.6403	22.9353	0.35	9.76	-15.51	M1	https://www.sciencedirect.com/science/article/pii/S2352409X2200428X	https://doi.org/10.1016/j.jasrep.2022.103765	1.75
METi_93	Thessaloniki	330	1453	40.6403	22.9353	1.05	9.81	-16.1	M1	https://www.sciencedirect.com/science/article/pii/S2352409X2200428X	https://doi.org/10.1016/j.jasrep.2022.103765	1.75
METi_93	Thessaloniki	330	1453	40.6403	22.9353	1.75	9.67	-14.98	M1	https://www.sciencedirect.com/science/article/pii/S2352409X2200428X	https://doi.org/10.1016/j.jasrep.2022.103765	1.75
METi_93	Thessaloniki	330	1453	40.6403	22.9353	2.45	9.86	-14.59	M1	https://www.sciencedirect.com/science/article/pii/S2352409X2200428X	https://doi.org/10.1016/j.jasrep.2022.103765	1.75
METi_93	Thessaloniki	330	1453	40.6403	22.9353	3.15	10.16	-14.32	M1	https://www.sciencedirect.com/science/article/pii/S2352409X2200428X	https://doi.org/10.1016/j.jasrep.2022.103765	1.75
METi_93	Thessaloniki	330	1453	40.6403	22.9353	3.73	10.38	-14.04	M1	https://www.sciencedirect.com/science/article/pii/S2352409X2200428X	https://doi.org/10.1016/j.jasrep.2022.103765	1.75
METi_93	Thessaloniki	330	1453	40.6403	22.9353	4.18	10.33	-14	M1	https://www.sciencedirect.com/science/article/pii/S2352409X2200428X	https://doi.org/10.1016/j.jasrep.2022.103765	1.75
METi_93	Thessaloniki	330	1453	40.6403	22.9353	4.64	10.23	-14.21	M1	https://www.sciencedirect.com/science/article/pii/S2352409X2200428X	https://doi.org/10.1016/j.jasrep.2022.103765	1.75
METi_93	Thessaloniki	330	1453	40.6403	22.9353	5.09	10.28	-14.24	M1	https://www.sciencedirect.com/science/article/pii/S2352409X2200428X	https://doi.org/10.1016/j.jasrep.2022.103765	1.75
METi_93	Thessaloniki	330	1453	40.6403	22.9353	5.55	10.43	-14.32	M1	https://www.sciencedirect.com/science/article/pii/S2352409X2200428X	https://doi.org/10.1016/j.jasrep.2022.103765	1.75
METi_93	Thessaloniki	330	1453	40.6403	22.9353	6	10.47	-14.25	M1	https://www.sciencedirect.com/science/article/pii/S2352409X2200428X	https://doi.org/10.1016/j.jasrep.2022.103765	1.75
METi_93	Thessaloniki	330	1453	40.6403	22.9353	6.46	10.7	-14.18	M1	https://www.sciencedirect.com/science/article/pii/S2352409X2200428X	https://doi.org/10.1016/j.jasrep.2022.103765	1.75
METi_93	Thessaloniki	330	1453	40.6403	22.9353	6.91	10.89	-14.34	M1	https://www.sciencedirect.com/science/article/pii/S2352409X2200428X	https://doi.org/10.1016/j.jasrep.2022.103765	1.75
METi_93	Thessaloniki	330	1453	40.6403	22.9353	7.37	10.77	-14.2	M1	https://www.sciencedirect.com/science/article/pii/S2352409X2200428X	https://doi.org/10.1016/j.jasrep.2022.103765	1.75
MIN 11109	St. Mary Graces	1350	1540	51.5098	-0.07163	0.3	15.6	-18.3	M1	https://www.science.org/doi/10.1126/sciadv.adw7076	10.1126/sciadv.adw7076	4.2
MIN 11109	St. Mary Graces	1350	1540	51.5098	-0.07163	0.9	15	-18.1	M1	https://www.science.org/doi/10.1126/sciadv.adw7076	10.1126/sciadv.adw7076	4.2
MIN 11109	St. Mary Graces	1350	1540	51.5098	-0.07163	1.6	14.4	-18.2	M1	https://www.science.org/doi/10.1126/sciadv.adw7076	10.1126/sciadv.adw7076	4.2
MIN 11109	St. Mary Graces	1350	1540	51.5098	-0.07163	2.2	13.3	-18.5	M1	https://www.science.org/doi/10.1126/sciadv.adw7076	10.1126/sciadv.adw7076	4.2
MIN 11109	St. Mary Graces	1350	1540	51.5098	-0.07163	2.9	12.5	-18.9	M1	https://www.science.org/doi/10.1126/sciadv.adw7076	10.1126/sciadv.adw7076	4.2
MIN 11109	St. Mary Graces	1350	1540	51.5098	-0.07163	3.5	12.3	-18.9	M1	https://www.science.org/doi/10.1126/sciadv.adw7076	10.1126/sciadv.adw7076	4.2
MIN 11109	St. Mary Graces	1350	1540	51.5098	-0.07163	4.2	11.7	-18.8	M1	https://www.science.org/doi/10.1126/sciadv.adw7076	10.1126/sciadv.adw7076	4.2
MIN 11109	St. Mary Graces	1350	1540	51.5098	-0.07163	4.8	11.5	-18.7	M1	https://www.science.org/doi/10.1126/sciadv.adw7076	10.1126/sciadv.adw7076	4.2
MIN 11109	St. Mary Graces	1350	1540	51.5098	-0.07163	5.5	11.4	-18.7	M1	https://www.science.org/doi/10.1126/sciadv.adw7076	10.1126/sciadv.adw7076	4.2
MIN 11109	St. Mary Graces	1350	1540	51.5098	-0.07163	6.1	11.5	-18.6	M1	https://www.science.org/doi/10.1126/sciadv.adw7076	10.1126/sciadv.adw7076	4.2
MIN 11109	St. Mary Graces	1350	1540	51.5098	-0.07163	6.8	11.5	-18.7	M1	https://www.science.org/doi/10.1126/sciadv.adw7076	10.1126/sciadv.adw7076	4.2
MIN 11109	St. Mary Graces	1350	1540	51.5098	-0.07163	7.4	11.6	-19	M1	https://www.science.org/doi/10.1126/sciadv.adw7076	10.1126/sciadv.adw7076	4.2
MIN 11109	St. Mary Graces	1350	1540	51.5098	-0.07163	8.1	11.5	-19.1	M1	https://www.science.org/doi/10.1126/sciadv.adw7076	10.1126/sciadv.adw7076	4.2
MIN 11109	St. Mary Graces	1350	1540	51.5098	-0.07163	8.7	11.2	-19.2	M1	https://www.science.org/doi/10.1126/sciadv.adw7076	10.1126/sciadv.adw7076	4.2
MIN 11109	St. Mary Graces	1350	1540	51.5098	-0.07163	9.4	10.9	-19	M1	https://www.science.org/doi/10.1126/sciadv.adw7076	10.1126/sciadv.adw7076	4.2
MIN 11109	St. Mary Graces	1350	1540	51.5098	-0.07163	10	10.9	-19	M1	https://www.science.org/doi/10.1126/sciadv.adw7076	10.1126/sciadv.adw7076	4.2
MIN 11314	St. Mary Graces	1350	1540	51.5098	-0.07163	0.3	15.5	-19	M1	https://www.science.org/doi/10.1126/sciadv.adw7076	10.1126/sciadv.adw7076	3.1
MIN 11314	St. Mary Graces	1350	1540	51.5098	-0.07163	1	14.3	-19.2	M1	https://www.science.org/doi/10.1126/sciadv.adw7076	10.1126/sciadv.adw7076	3.1
MIN 11314	St. Mary Graces	1350	1540	51.5098	-0.07163	1.7	13	-19.3	M1	https://www.science.org/doi/10.1126/sciadv.adw7076	10.1126/sciadv.adw7076	3.1
MIN 11314	St. Mary Graces	1350	1540	51.5098	-0.07163	2.4	12.8	-19.4	M1	https://www.science.org/doi/10.1126/sciadv.adw7076	10.1126/sciadv.adw7076	3.1
MIN 11314	St. Mary Graces	1350	1540	51.5098	-0.07163	3.1	12.4	-19.5	M1	https://www.science.org/doi/10.1126/sciadv.adw7076	10.1126/sciadv.adw7076	3.1
MIN 11314	St. Mary Graces	1350	1540	51.5098	-0.07163	3.8	12.8	-19.2	M1	https://www.science.org/doi/10.1126/sciadv.adw7076	10.1126/sciadv.adw7076	3.1
MIN 11314	St. Mary Graces	1350	1540	51.5098	-0.07163	4.5	12.7	-19.1	M1	https://www.science.org/doi/10.1126/sciadv.adw7076	10.1126/sciadv.adw7076	3.1
MIN 11314	St. Mary Graces	1350	1540	51.5098	-0.07163	5.2	12.3	-19	M1	https://www.science.org/doi/10.1126/sciadv.adw7076	10.1126/sciadv.adw7076	3.1
MIN 11314	St. Mary Graces	1350	1540	51.5098	-0.07163	5.8	12.6	-19	M1	https://www.science.org/doi/10.1126/sciadv.adw7076	10.1126/sciadv.adw7076	3.1
MIN 11314	St. Mary Graces	1350	1540	51.5098	-0.07163	6.5	12.7	-18.9	M1	https://www.science.org/doi/10.1126/sciadv.adw7076	10.1126/sciadv.adw7076	3.1
MIN 11314	St. Mary Graces	1350	1540	51.5098	-0.07163	7.2	12.8	-19	M1	https://www.science.org/doi/10.1126/sciadv.adw7076	10.1126/sciadv.adw7076	3.1
MIN 11314	St. Mary Graces	1350	1540	51.5098	-0.07163	7.9	13	-19	M1	https://www.science.org/doi/10.1126/sciadv.adw7076	10.1126/sciadv.adw7076	3.1
MIN 11314	St. Mary Graces	1350	1540	51.5098	-0.07163	8.6	13.1	-19	M1	https://www.science.org/doi/10.1126/sciadv.adw7076	10.1126/sciadv.adw7076	3.1
MIN 11314	St. Mary Graces	1350	1540	51.5098	-0.07163	9.3	13.3	-18.8	M1	https://www.science.org/doi/10.1126/sciadv.adw7076	10.1126/sciadv.adw7076	3.1
MIN 11314	St. Mary Graces	1350	1540	51.5098	-0.07163	10	13.3	-18.8	M1	https://www.science.org/doi/10.1126/sciadv.adw7076	10.1126/sciadv.adw7076	3.1
MIN 11939	St. Mary Graces	1350	1540	51.5098	-0.07163	-0.2	15.4	-18.1	dM2	https://www.science.org/doi/10.1126/sciadv.adw7076	10.1126/sciadv.adw7076	2.5
MIN 11939	St. Mary Graces	1350	1540	51.5098	-0.07163	0.1	15.8	-18.4	dM2	https://www.science.org/doi/10.1126/sciadv.adw7076	10.1126/sciadv.adw7076	2.5
MIN 11939	St. Mary Graces	1350	1540	51.5098	-0.07163	0.5	16	-18.3	dM2	https://www.science.org/doi/10.1126/sciadv.adw7076	10.1126/sciadv.adw7076	2.5
MIN 11939	St. Mary Graces	1350	1540	51.5098	-0.07163	0.8	16	-18	dM2	https://www.science.org/doi/10.1126/sciadv.adw7076	10.1126/sciadv.adw7076	2.5
MIN 11939	St. Mary Graces	1350	1540	51.5098	-0.07163	1.1	15.3	-17.7	dM2	https://www.science.org/doi/10.1126/sciadv.adw7076	10.1126/sciadv.adw7076	2.5
MIN 11939	St. Mary Graces	1350	1540	51.5098	-0.07163	1.5	14	-17.5	dM2	https://www.science.org/doi/10.1126/sciadv.adw7076	10.1126/sciadv.adw7076	2.5
MIN 11939	St. Mary Graces	1350	1540	51.5098	-0.07163	1.8	13.9	-17.7	dM2	https://www.science.org/doi/10.1126/sciadv.adw7076	10.1126/sciadv.adw7076	2.5
MIN 11939	St. Mary Graces	1350	1540	51.5098	-0.07163	2.2	13.7	-17.8	dM2	https://www.science.org/doi/10.1126/sciadv.adw7076	10.1126/sciadv.adw7076	2.5
MIN 11939	St. Mary Graces	1350	1540	51.5098	-0.07163	2.5	13.4	-18.9	dM2	https://www.science.org/doi/10.1126/sciadv.adw7076	10.1126/sciadv.adw7076	2.5
MIN 11939	St. Mary Graces	1350	1540	51.5098	-0.07163	2.8	13.5	-18	dM2	https://www.science.org/doi/10.1126/sciadv.adw7076	10.1126/sciadv.adw7076	2.5
[truncated: 869 more rows]
